# Supplementary material for: Silk fibroin hydrogel adhesive enables sealed-tight reconstruction of meniscus tears
Source: Nat Commun. 2024 Mar 26;15:2651. doi: 10.1038/s41467-024-47029-6 (PMC10966011; doi:10.1038/s41467-024-47029-6)
Supplement: Supplementary file 7 — Source Data [file 41467_2024_47029_MOESM7_ESM.xlsx]

## Sheet: Fig. 1B
chemical shift （ppm）	intensity
-0.66282	2039.56
-0.66251	2130.57
-0.6622	1811.97
-0.66188	1689.42
-0.66157	1641.63
-0.66126	2087.02
-0.66095	2384.01
-0.66063	2207.89
-0.66032	1989.59
-0.66001	1473.76
-0.6597	1561.63
-0.65939	1785.36
-0.65907	1614.35
-0.65876	1347.69
-0.65845	1398.55
-0.65814	1750.42
-0.65782	1505.07
-0.65751	836.457
-0.6572	709.601
-0.65689	1229.15
-0.65657	1690.26
-0.65626	1685.3
-0.65595	1364.27
-0.65563	1217.54
-0.65532	1318.43
-0.65501	1360.62
-0.6547	1350.15
-0.65438	1285.11
-0.65407	1387.06
-0.65376	1555.16
-0.65345	1820.81
-0.65314	2127.28
-0.65282	2604.96
-0.65251	2861.95
-0.6522	2408.79
-0.65189	1987.33
-0.65157	1596.77
-0.65126	1382.15
-0.65095	1577.85
-0.65063	1988.13
-0.65032	2183.05
-0.65001	2208.01
-0.6497	2124.54
-0.64938	1872.9
-0.64907	1474.99
-0.64876	1210.34
-0.64845	1501.35
-0.64814	1985.49
-0.64782	1818.44
-0.64751	1335.03
-0.6472	1357.32
-0.64689	1677.23
-0.64657	2023.42
-0.64626	1921.4
-0.64595	1816.54
-0.64563	1686.95
-0.64532	1839.06
-0.64501	2108.02
-0.6447	2131.58
-0.64438	1543.14
-0.64407	1371.1
-0.64376	1598.44
-0.64345	1540.69
-0.64314	1645.64
-0.64282	1990.22
-0.64251	2201.33
-0.6422	2059.72
-0.64189	2110.03
-0.64157	1821.45
-0.64126	1505.86
-0.64095	1324.88
-0.64063	1532.34
-0.64032	1849.53
-0.64001	1999.11
-0.6397	2102
-0.63938	2041.12
-0.63907	1973.28
-0.63876	2070.39
-0.63845	2309.86
-0.63814	2203.85
-0.63782	1877.56
-0.63751	1800.45
-0.6372	1914.1
-0.63689	1812.17
-0.63657	1764.07
-0.63626	2079.12
-0.63595	2199.2
-0.63563	1785.24
-0.63532	1571.96
-0.63501	1640.71
-0.6347	1320.59
-0.63438	1022.37
-0.63407	1313.71
-0.63376	1335.48
-0.63345	1422.63
-0.63314	1773.47
-0.63282	1906.06
-0.63251	1583.93
-0.6322	1556.01
-0.63189	1534.64
-0.63157	1826.19
-0.63126	2244.3
-0.63095	2136.61
-0.63063	2069.86
-0.63032	1918.26
-0.63001	1628.91
-0.6297	1533.89
-0.62938	1531.27
-0.62907	1868.82
-0.62876	1980.86
-0.62845	1859.51
-0.62814	1966.36
-0.62782	2037.45
-0.62751	2015.56
-0.6272	1952.03
-0.62689	1813
-0.62657	1835.76
-0.62626	1779.28
-0.62595	1647.15
-0.62564	1544
-0.62532	1359.71
-0.62501	1567.49
-0.6247	1840.67
-0.62438	1535.57
-0.62407	1316.71
-0.62376	1306.54
-0.62345	1509.73
-0.62313	1863.08
-0.62282	1933.01
-0.62251	1741.53
-0.6222	1835.65
-0.62189	1748.82
-0.62157	1696.38
-0.62126	1923.19
-0.62095	2209.76
-0.62064	2721.93
-0.62032	2869.07
-0.62001	2402.75
-0.6197	2157.93
-0.61938	2013.92
-0.61907	1579.68
-0.61876	1461.42
-0.61845	1617.72
-0.61813	1617.96
-0.61782	1512
-0.61751	1573.45
-0.6172	1729.01
-0.61689	1659.43
-0.61657	1638.63
-0.61626	1671.63
-0.61595	1521.96
-0.61564	1233.56
-0.61532	1113.06
-0.61501	1309.35
-0.6147	1426.36
-0.61438	1349.15
-0.61407	1260.91
-0.61376	1295.86
-0.61345	1484.91
-0.61313	1267.22
-0.61282	976.36
-0.61251	935.224
-0.6122	1313.12
-0.61189	1626.95
-0.61157	1637.25
-0.61126	1551.43
-0.61095	1361.4
-0.61064	1289.6
-0.61032	1249.73
-0.61001	1607.05
-0.6097	2166.97
-0.60938	2318.27
-0.60907	2088.77
-0.60876	2164.12
-0.60845	2106.44
-0.60813	2241.8
-0.60782	2196.94
-0.60751	2028.18
-0.6072	1772.11
-0.60689	1721.58
-0.60657	1750.42
-0.60626	1672.34
-0.60595	1681.14
-0.60564	1457.67
-0.60532	1458.43
-0.60501	1459.74
-0.6047	1692.29
-0.60438	2199.98
-0.60407	2489.33
-0.60376	2605.65
-0.60345	2366.23
-0.60313	2385.5
-0.60282	2372.42
-0.60251	2379.18
-0.6022	2952.26
-0.60189	2786.86
-0.60157	1898.63
-0.60126	1585.03
-0.60095	1869.79
-0.60064	1915.83
-0.60032	1653.35
-0.60001	1425.84
-0.5997	1668.63
-0.59938	2031.1
-0.59907	2256.37
-0.59876	2329.87
-0.59845	2112.16
-0.59813	2267.6
-0.59782	2228.46
-0.59751	2100.54
-0.5972	2178.6
-0.59689	2092.14
-0.59657	1711.3
-0.59626	1500.85
-0.59595	1301.46
-0.59564	1298.48
-0.59532	1189.6
-0.59501	1229.82
-0.5947	1617.13
-0.59439	1740.41
-0.59407	1798.67
-0.59376	1776.31
-0.59345	1742.55
-0.59313	1851.38
-0.59282	1843.4
-0.59251	1731.37
-0.5922	1679.17
-0.59188	1558.67
-0.59157	1632.84
-0.59126	1791.38
-0.59095	2039.4
-0.59064	1737.11
-0.59032	1670.44
-0.59001	1834.19
-0.5897	1905.14
-0.58939	1781.72
-0.58907	1382.74
-0.58876	892.821
-0.58845	1167.71
-0.58813	1738.51
-0.58782	2173.71
-0.58751	2058
-0.5872	1752.62
-0.58688	1865.32
-0.58657	2039.25
-0.58626	1840.25
-0.58595	1851.31
-0.58564	2127.5
-0.58532	2483.24
-0.58501	2597.14
-0.5847	2362.31
-0.58439	2583.17
-0.58407	2836.85
-0.58376	2780.57
-0.58345	2668.21
-0.58313	2753.89
-0.58282	2773.44
-0.58251	2785.87
-0.5822	2829.1
-0.58188	3149.57
-0.58157	3108.38
-0.58126	2652.43
-0.58095	2166.04
-0.58064	1775.24
-0.58032	1720.19
-0.58001	1759.6
-0.5797	1802.42
-0.57939	1646.26
-0.57907	1525.24
-0.57876	1450.01
-0.57845	1832.58
-0.57813	2102.05
-0.57782	2017.47
-0.57751	1770.3
-0.5772	1826.41
-0.57688	1793.34
-0.57657	1625.54
-0.57626	1693.17
-0.57595	1934.94
-0.57564	2168.59
-0.57532	2297.2
-0.57501	2455.17
-0.5747	2778.38
-0.57439	2909.86
-0.57407	2513.89
-0.57376	2477.61
-0.57345	2429.74
-0.57313	2190.44
-0.57282	2067.51
-0.57251	2127.49
-0.5722	2024.87
-0.57188	1785.61
-0.57157	1878.37
-0.57126	1925.89
-0.57095	2049.14
-0.57064	1884.46
-0.57032	1904.35
-0.57001	1777.21
-0.5697	2015.22
-0.56939	2028.21
-0.56907	1478.04
-0.56876	1394.08
-0.56845	1796.39
-0.56813	1805.27
-0.56782	1686.96
-0.56751	1667.3
-0.5672	1552.73
-0.56688	1396.51
-0.56657	1207
-0.56626	1226.83
-0.56595	1491.95
-0.56564	1577.87
-0.56532	1427.27
-0.56501	1594.49
-0.5647	1508.88
-0.56439	1408.07
-0.56407	1437.55
-0.56376	1682.56
-0.56345	1833.98
-0.56314	1844.95
-0.56282	1767.98
-0.56251	1870.05
-0.5622	2038.89
-0.56188	2157.44
-0.56157	2097.88
-0.56126	2159.73
-0.56095	2192.61
-0.56063	2514.1
-0.56032	2541.47
-0.56001	2173.02
-0.5597	1816.24
-0.55939	1732.95
-0.55907	1800.63
-0.55876	1899.72
-0.55845	1957.18
-0.55814	1732.73
-0.55782	1768.86
-0.55751	2067.97
-0.5572	2074.11
-0.55688	1956.24
-0.55657	1614.45
-0.55626	1256.16
-0.55595	977.961
-0.55563	1113.41
-0.55532	1458.23
-0.55501	1716.23
-0.5547	1770.81
-0.55439	1652.52
-0.55407	1897.77
-0.55376	2554.33
-0.55345	2486.4
-0.55314	2092.27
-0.55282	1689.91
-0.55251	1719.95
-0.5522	2057.49
-0.55188	2191.57
-0.55157	2475.81
-0.55126	2443.04
-0.55095	2468.24
-0.55063	2409.04
-0.55032	2062.99
-0.55001	2001.94
-0.5497	2112.79
-0.54939	2374.19
-0.54907	2438.64
-0.54876	2783.73
-0.54845	2928.77
-0.54814	2483.65
-0.54782	1957.16
-0.54751	1529.53
-0.5472	1714.5
-0.54688	2423.93
-0.54657	2493.05
-0.54626	2507.73
-0.54595	2699.1
-0.54563	2496.37
-0.54532	2370.89
-0.54501	2322.51
-0.5447	2150.87
-0.54439	2068.09
-0.54407	1958.28
-0.54376	1654.96
-0.54345	1428.68
-0.54314	1551.21
-0.54282	1714.78
-0.54251	2024.58
-0.5422	2369.96
-0.54188	2138.02
-0.54157	1994.79
-0.54126	2095.67
-0.54095	2009.87
-0.54063	1838.43
-0.54032	1646.87
-0.54001	1158.13
-0.5397	1219.42
-0.53939	1533.66
-0.53907	1529.48
-0.53876	1512.87
-0.53845	1691.98
-0.53814	1828.42
-0.53782	2118.26
-0.53751	2566.72
-0.5372	2633.26
-0.53688	2363.14
-0.53657	1856.06
-0.53626	1364.41
-0.53595	868.143
-0.53563	489.73
-0.53532	671.142
-0.53501	1247.15
-0.5347	1550.89
-0.53439	1306.98
-0.53407	1064.13
-0.53376	1086.98
-0.53345	1308.99
-0.53314	1407.37
-0.53282	1221.83
-0.53251	1132.2
-0.5322	1564.26
-0.53189	2491.14
-0.53157	2709.35
-0.53126	2723.66
-0.53095	2348.23
-0.53063	2225.19
-0.53032	2167.05
-0.53001	2152.62
-0.5297	2070.15
-0.52938	1797.86
-0.52907	1841.32
-0.52876	1854.17
-0.52845	1937.92
-0.52814	1848.07
-0.52782	1895.12
-0.52751	1605.15
-0.5272	1131.94
-0.52689	1108.8
-0.52657	1032.2
-0.52626	963.931
-0.52595	1509.42
-0.52563	1958.77
-0.52532	2398.14
-0.52501	2237.45
-0.5247	1814.62
-0.52438	1699.98
-0.52407	1628.42
-0.52376	1358.17
-0.52345	1374.29
-0.52314	1718.98
-0.52282	2156.73
-0.52251	2113.91
-0.5222	1797.61
-0.52189	1782.96
-0.52157	1982.12
-0.52126	1833.61
-0.52095	1578.23
-0.52063	1710.6
-0.52032	1597.49
-0.52001	1806.12
-0.5197	1979.9
-0.51938	1798.44
-0.51907	1885.09
-0.51876	1922.06
-0.51845	1906.41
-0.51814	1985.15
-0.51782	1856.35
-0.51751	1560.09
-0.5172	1471.72
-0.51689	1360.25
-0.51657	1498.26
-0.51626	1637.27
-0.51595	1549.14
-0.51563	1521.52
-0.51532	1656.52
-0.51501	1529
-0.5147	1343.16
-0.51438	1552.88
-0.51407	1837.31
-0.51376	2057.43
-0.51345	1987.52
-0.51314	1870.72
-0.51282	2002.98
-0.51251	1870.89
-0.5122	1668.29
-0.51189	1973.26
-0.51157	2301.15
-0.51126	2349.82
-0.51095	2280.17
-0.51063	2060.57
-0.51032	1852.09
-0.51001	1696.02
-0.5097	1934.46
-0.50938	2143.65
-0.50907	2099.55
-0.50876	1687.48
-0.50845	1762.58
-0.50814	2051.49
-0.50782	2169.27
-0.50751	1962.11
-0.5072	2035.28
-0.50689	2333.32
-0.50657	2085.39
-0.50626	1796.98
-0.50595	1699.45
-0.50563	1599.8
-0.50532	1492.2
-0.50501	1364.01
-0.5047	1292.72
-0.50438	1242.21
-0.50407	1468.56
-0.50376	1841.87
-0.50345	1846.92
-0.50314	2218.01
-0.50282	2536.4
-0.50251	2112.62
-0.5022	1686.59
-0.50189	1472.86
-0.50157	1354.49
-0.50126	1651.83
-0.50095	1805.96
-0.50064	1757.81
-0.50032	1823.86
-0.50001	1794.67
-0.4997	2165.55
-0.49939	2316.51
-0.49907	2354.64
-0.49876	2116.3
-0.49845	1798.22
-0.49813	1891.17
-0.49782	2000.4
-0.49751	2062.41
-0.4972	1980.1
-0.49689	1482
-0.49657	1065.15
-0.49626	897.962
-0.49595	972.74
-0.49563	1345.28
-0.49532	1450.26
-0.49501	1472.38
-0.4947	1613.74
-0.49439	1430.16
-0.49407	1461.7
-0.49376	1606.85
-0.49345	1658.02
-0.49313	1571.65
-0.49282	1277.23
-0.49251	1237.66
-0.4922	969.918
-0.49188	1009.91
-0.49157	1099.48
-0.49126	1482.06
-0.49095	1864.2
-0.49063	2154.66
-0.49032	2002.13
-0.49001	1527.51
-0.4897	1687.24
-0.48938	1977.94
-0.48907	2073.73
-0.48876	1930.17
-0.48845	2120.49
-0.48813	2156.06
-0.48782	1577.51
-0.48751	1360.33
-0.4872	1575.82
-0.48688	1698.62
-0.48657	1447.45
-0.48626	1097.54
-0.48595	1173.04
-0.48563	1584.24
-0.48532	1666.14
-0.48501	2146.6
-0.4847	2108.34
-0.48438	1694.88
-0.48407	1667.92
-0.48376	1826.13
-0.48345	1839.19
-0.48313	2179.97
-0.48282	2272.85
-0.48251	2047.38
-0.4822	1853.45
-0.48188	1841.46
-0.48157	1608.47
-0.48126	1306.06
-0.48095	994.139
-0.48063	1031.48
-0.48032	1191.76
-0.48001	922.644
-0.4797	684.608
-0.47938	833.77
-0.47907	1271.82
-0.47876	1522.13
-0.47845	1623.67
-0.47813	1499.2
-0.47782	1734.76
-0.47751	1787.58
-0.4772	1250.07
-0.47688	1121.55
-0.47657	1337.59
-0.47626	1783.43
-0.47595	1884.97
-0.47563	1860.1
-0.47532	1968.28
-0.47501	2071.46
-0.4747	1761.7
-0.47438	1246.34
-0.47407	1037.46
-0.47376	1050.56
-0.47345	897.876
-0.47313	1064.29
-0.47282	1166.44
-0.47251	1405.13
-0.4722	1857.22
-0.47188	1804.71
-0.47157	1782.4
-0.47126	1732.99
-0.47095	1485.38
-0.47063	1274.5
-0.47032	1148.47
-0.47001	1288.33
-0.4697	1898.84
-0.46938	2270.45
-0.46907	2411.6
-0.46876	2398.3
-0.46845	2318.11
-0.46813	2116.4
-0.46782	2174.7
-0.46751	2096.21
-0.4672	1503.49
-0.46688	1230.4
-0.46657	1140.21
-0.46626	1212.56
-0.46595	1533.95
-0.46563	1795.98
-0.46532	1761.33
-0.46501	1761.64
-0.4647	1394.18
-0.46438	1124.1
-0.46407	1376.56
-0.46376	1640.83
-0.46345	1592.17
-0.46313	1399.33
-0.46282	1247.09
-0.46251	1562.7
-0.4622	1636.16
-0.46188	1616.88
-0.46157	1872.95
-0.46126	1891.48
-0.46095	1966.34
-0.46063	2033.19
-0.46032	1964.08
-0.46001	1495.03
-0.4597	1187.66
-0.45938	1365.01
-0.45907	1513.3
-0.45876	1449.5
-0.45845	1693.14
-0.45813	2225.61
-0.45782	2616.38
-0.45751	2484.89
-0.4572	2223.02
-0.45688	2164.16
-0.45657	2104.88
-0.45626	1841.14
-0.45595	1733.37
-0.45563	1645.18
-0.45532	1257.39
-0.45501	1184.14
-0.4547	1442.93
-0.45438	1907.35
-0.45407	2003.51
-0.45376	1734.76
-0.45345	2073.38
-0.45313	2433.01
-0.45282	2355.91
-0.45251	2297.57
-0.4522	2380.76
-0.45188	2236.86
-0.45157	2046.21
-0.45126	1814.29
-0.45095	1774.21
-0.45063	2217.66
-0.45032	2231.1
-0.45001	1822.3
-0.4497	1908.43
-0.44938	2018.07
-0.44907	2416.05
-0.44876	2471.09
-0.44845	2128.28
-0.44813	1817.41
-0.44782	1601.81
-0.44751	1518.29
-0.4472	1732.11
-0.44688	1873.59
-0.44657	1866.01
-0.44626	1830.26
-0.44595	1791.1
-0.44563	1404.72
-0.44532	1214.46
-0.44501	1577.59
-0.4447	1717.3
-0.44438	1333.54
-0.44407	1509.84
-0.44376	1996.9
-0.44345	2126.65
-0.44313	2343.69
-0.44282	2368.69
-0.44251	2062.81
-0.4422	1629.56
-0.44188	1273.45
-0.44157	1293.03
-0.44126	1464.22
-0.44095	1763.78
-0.44063	2298.93
-0.44032	2538.22
-0.44001	2737.23
-0.4397	3005.47
-0.43938	2835.96
-0.43907	2483.21
-0.43876	2438.79
-0.43845	2497.34
-0.43813	2608.34
-0.43782	2350.77
-0.43751	2127.23
-0.4372	2146.57
-0.43688	2399.07
-0.43657	2614.48
-0.43626	2650.04
-0.43595	2784.87
-0.43563	2446.05
-0.43532	2131.56
-0.43501	2170.12
-0.4347	2058.65
-0.43438	2019.52
-0.43407	1807.23
-0.43376	1429.35
-0.43345	1479.08
-0.43313	1950.24
-0.43282	2104.37
-0.43251	2120.74
-0.4322	1873.26
-0.43188	1452.45
-0.43157	948.716
-0.43126	1091.46
-0.43095	1689.65
-0.43063	1839.69
-0.43032	1658.4
-0.43001	1280.47
-0.4297	1362.76
-0.42938	1544.45
-0.42907	1648.6
-0.42876	1787.28
-0.42845	1581.02
-0.42813	1597.95
-0.42782	1785.56
-0.42751	1761.59
-0.4272	2260.08
-0.42688	2361.65
-0.42657	2468.45
-0.42626	2615.84
-0.42595	2687.35
-0.42563	2227.22
-0.42532	1784.53
-0.42501	1685.33
-0.4247	1754.98
-0.42438	1729.62
-0.42407	1695.07
-0.42376	1722.52
-0.42345	1632.12
-0.42313	1574.48
-0.42282	1513.78
-0.42251	1487.55
-0.4222	1308.23
-0.42188	1610.37
-0.42157	1832.11
-0.42126	1956.16
-0.42095	2258.01
-0.42063	2081
-0.42032	1589.25
-0.42001	1126.67
-0.4197	1092.84
-0.41938	1350.85
-0.41907	1728.35
-0.41876	1682.35
-0.41845	1296.34
-0.41813	1053.02
-0.41782	970.923
-0.41751	1349.01
-0.4172	1336.44
-0.41688	956.709
-0.41657	962.138
-0.41626	1144.1
-0.41595	1527.98
-0.41563	1643.59
-0.41532	1565.08
-0.41501	1343.8
-0.4147	1782.61
-0.41438	2204.05
-0.41407	2069.76
-0.41376	1947.99
-0.41345	1820.23
-0.41313	2012.39
-0.41282	1861.57
-0.41251	1622.2
-0.4122	1886.89
-0.41188	2018.64
-0.41157	1962.72
-0.41126	1989.35
-0.41095	1604.33
-0.41063	1392.54
-0.41032	1515.02
-0.41001	1764.3
-0.4097	1979.42
-0.40938	2083.06
-0.40907	2325.65
-0.40876	2072.2
-0.40845	1942.66
-0.40813	2010.11
-0.40782	1855.04
-0.40751	1765.84
-0.4072	1846.67
-0.40688	1640.89
-0.40657	1614
-0.40626	1610.41
-0.40595	1535.49
-0.40563	1691.38
-0.40532	1812.8
-0.40501	1636.88
-0.4047	1510.42
-0.40438	1741.5
-0.40407	2136.04
-0.40376	2275.82
-0.40345	2146.8
-0.40313	2235.03
-0.40282	2395.06
-0.40251	2527.12
-0.4022	1882.35
-0.40188	1467.89
-0.40157	1631.33
-0.40126	1684.2
-0.40095	1735.54
-0.40063	1703.44
-0.40032	1305.89
-0.40001	981.933
-0.3997	1111.41
-0.39938	1406.73
-0.39907	1599.77
-0.39876	1869.64
-0.39845	2093.09
-0.39813	1826.58
-0.39782	1898.7
-0.39751	1859.45
-0.3972	1815.49
-0.39688	1870.54
-0.39657	1555.14
-0.39626	1755.58
-0.39595	1861.46
-0.39563	1711.75
-0.39532	1869.98
-0.39501	2002.17
-0.3947	1558.94
-0.39438	1740.82
-0.39407	2107.71
-0.39376	2151.46
-0.39345	2011.53
-0.39313	1762.5
-0.39282	2054.6
-0.39251	2541.17
-0.3922	2669.07
-0.39188	2375.46
-0.39157	2173.55
-0.39126	2226.59
-0.39095	2101.84
-0.39063	2107.21
-0.39032	1806.26
-0.39001	1362.78
-0.3897	1013.83
-0.38938	736.963
-0.38907	826.46
-0.38876	1351.52
-0.38845	1678.84
-0.38813	1675.65
-0.38782	1502.43
-0.38751	1458.56
-0.3872	1610.51
-0.38688	1931.5
-0.38657	2121
-0.38626	1954.31
-0.38595	1604.21
-0.38563	1305.37
-0.38532	1356.39
-0.38501	1567.87
-0.3847	2027.33
-0.38438	2286.43
-0.38407	2026.9
-0.38376	1790.26
-0.38345	1799.06
-0.38313	2025.7
-0.38282	2157.89
-0.38251	1968.44
-0.3822	1950.15
-0.38188	2545.49
-0.38157	3000.67
-0.38126	3226.39
-0.38095	2936.98
-0.38063	2162.4
-0.38032	2040.57
-0.38001	2459.52
-0.3797	2316.55
-0.37938	1778.88
-0.37907	1706.73
-0.37876	1730.89
-0.37845	1735.87
-0.37813	2062.26
-0.37782	2180.81
-0.37751	2049.51
-0.3772	1771.19
-0.37688	1583.42
-0.37657	1439.54
-0.37626	1397.07
-0.37595	1531.9
-0.37563	1347.86
-0.37532	1146.03
-0.37501	1018.63
-0.3747	730.345
-0.37438	726.202
-0.37407	988.509
-0.37376	1017.63
-0.37345	1286.05
-0.37313	1423.07
-0.37282	1683.25
-0.37251	2172.58
-0.3722	2549.44
-0.37188	2816.48
-0.37157	2684.65
-0.37126	2513.61
-0.37095	2299.24
-0.37063	2256.82
-0.37032	2147.94
-0.37001	2024.24
-0.3697	1886.25
-0.36938	2019.12
-0.36907	2128.75
-0.36876	2441.44
-0.36845	2409.01
-0.36813	2099.78
-0.36782	2063.62
-0.36751	1971.17
-0.3672	1873.2
-0.36688	1706.42
-0.36657	1588.89
-0.36626	1548.8
-0.36595	1393.23
-0.36563	1345.11
-0.36532	1595.21
-0.36501	1974.85
-0.3647	1888.34
-0.36438	1770.02
-0.36407	1941.19
-0.36376	2126.79
-0.36345	2267.94
-0.36313	2146.79
-0.36282	1928.62
-0.36251	1514.11
-0.3622	1415.44
-0.36188	1832.55
-0.36157	1809.24
-0.36126	1502.86
-0.36095	1076.88
-0.36063	1338.25
-0.36032	1480.9
-0.36001	1460.64
-0.3597	1572.78
-0.35938	1748.71
-0.35907	1809
-0.35876	1674.69
-0.35845	1417.03
-0.35813	1519.17
-0.35782	1955.29
-0.35751	1735.25
-0.3572	1908.71
-0.35688	2455.59
-0.35657	2314.07
-0.35626	1944.29
-0.35595	2408.21
-0.35563	2576
-0.35532	2405.23
-0.35501	2321.29
-0.3547	2256.77
-0.35438	2212.56
-0.35407	2038.64
-0.35376	2081
-0.35345	1675.58
-0.35313	1385.83
-0.35282	1417.9
-0.35251	1298.98
-0.3522	1615
-0.35188	1718.1
-0.35157	1820.43
-0.35126	1837.02
-0.35095	1727.52
-0.35063	1905.01
-0.35032	1895.05
-0.35001	1935.45
-0.3497	1924.72
-0.34938	1860.2
-0.34907	1694.02
-0.34876	1704.31
-0.34845	1835.1
-0.34813	2012.52
-0.34782	2298.51
-0.34751	2237.79
-0.3472	2039.67
-0.34688	1550.29
-0.34657	1372.51
-0.34626	1114.94
-0.34595	1197.71
-0.34563	1405.25
-0.34532	1461.82
-0.34501	1680.59
-0.3447	2005.92
-0.34438	2087.25
-0.34407	2437.9
-0.34376	2431.5
-0.34345	2305.8
-0.34313	2261.52
-0.34282	2292.12
-0.34251	2349.23
-0.3422	2485.35
-0.34188	2567.73
-0.34157	2431.6
-0.34126	2140.59
-0.34095	1888.78
-0.34063	2032.32
-0.34032	2186.09
-0.34001	2357.62
-0.3397	2160.19
-0.33938	1978.7
-0.33907	1768.82
-0.33876	1951.72
-0.33845	2307.54
-0.33813	2331.95
-0.33782	1890.62
-0.33751	1648.75
-0.3372	1692.59
-0.33688	1670.32
-0.33657	1842.83
-0.33626	1969.55
-0.33595	2029.85
-0.33563	1997.11
-0.33532	1668.75
-0.33501	1328.18
-0.3347	1533.14
-0.33438	1921.53
-0.33407	2371.95
-0.33376	2452.35
-0.33345	2403.73
-0.33313	2331.49
-0.33282	2245.74
-0.33251	2351.32
-0.3322	2369.67
-0.33188	1958.78
-0.33157	1655.97
-0.33126	1634.52
-0.33095	1394.72
-0.33063	1332.86
-0.33032	1420.02
-0.33001	1778.72
-0.3297	2082.93
-0.32938	1883.57
-0.32907	1849.94
-0.32876	1770.19
-0.32845	1313.9
-0.32813	1158.7
-0.32782	994.918
-0.32751	645.241
-0.3272	849.038
-0.32688	1201.37
-0.32657	1550.27
-0.32626	1637.94
-0.32595	1462.11
-0.32563	1603.82
-0.32532	1586.96
-0.32501	1367.23
-0.3247	1355.37
-0.32438	1924.13
-0.32407	2260.31
-0.32376	2293.85
-0.32345	2580.17
-0.32313	2609.27
-0.32282	2211.63
-0.32251	1824.56
-0.3222	1894.98
-0.32188	2019.89
-0.32157	2327.12
-0.32126	2074.07
-0.32095	1616.32
-0.32063	1676.73
-0.32032	1980.77
-0.32001	2203.51
-0.3197	2338.78
-0.31938	2370.47
-0.31907	2241.44
-0.31876	2336.47
-0.31845	2332.17
-0.31813	2495.1
-0.31782	2742.14
-0.31751	2720.86
-0.3172	2658.09
-0.31688	2745.21
-0.31657	2908.51
-0.31626	2661.89
-0.31595	2553.46
-0.31563	2781.44
-0.31532	3055.9
-0.31501	2900.85
-0.3147	2658.78
-0.31438	2611.26
-0.31407	2523.36
-0.31376	2362.42
-0.31345	2216.24
-0.31313	2423.19
-0.31282	2745.86
-0.31251	2689.44
-0.3122	2373.82
-0.31188	2250.05
-0.31157	2413.31
-0.31126	2159
-0.31095	2147.61
-0.31063	2186.21
-0.31032	1910.36
-0.31001	1944.5
-0.3097	2244.24
-0.30938	2721.75
-0.30907	2772.57
-0.30876	2458.9
-0.30845	1985.56
-0.30813	1739.4
-0.30782	1667.57
-0.30751	1887.53
-0.3072	2154.42
-0.30688	2275.71
-0.30657	2244.61
-0.30626	1765.62
-0.30595	1769.73
-0.30563	1821.33
-0.30532	1722.11
-0.30501	1810.62
-0.3047	1828.03
-0.30438	1944.59
-0.30407	2286.82
-0.30376	2533.81
-0.30345	2565.35
-0.30313	2450.81
-0.30282	2569.39
-0.30251	2643.04
-0.3022	2434.75
-0.30188	2093.34
-0.30157	1918.76
-0.30126	1771.81
-0.30095	1677.39
-0.30063	1720.84
-0.30032	1698.32
-0.30001	1649.07
-0.2997	1647.62
-0.29938	1634.03
-0.29907	1690.93
-0.29876	2002.63
-0.29845	2048.96
-0.29813	1983.88
-0.29782	1509.37
-0.29751	1160.39
-0.2972	1021.89
-0.29688	1146.07
-0.29657	1594.17
-0.29626	2045.36
-0.29595	1987.08
-0.29563	1688.99
-0.29532	1529.63
-0.29501	1667.11
-0.2947	1473.61
-0.29438	1204.75
-0.29407	1175.61
-0.29376	1671.07
-0.29345	2118.87
-0.29313	2081.28
-0.29282	1955.19
-0.29251	2014.29
-0.2922	2331.12
-0.29188	2273.9
-0.29157	1802.9
-0.29126	1523.07
-0.29095	1477.47
-0.29063	1643.04
-0.29032	1601.5
-0.29001	1323.31
-0.2897	1050.93
-0.28938	786.516
-0.28907	1031.34
-0.28876	1664.24
-0.28845	1968.01
-0.28813	1677.77
-0.28782	1856.43
-0.28751	1855.36
-0.2872	1438.32
-0.28688	1709.95
-0.28657	2137.13
-0.28626	1820.57
-0.28595	1541.54
-0.28563	1619.77
-0.28532	1992.65
-0.28501	2237.32
-0.2847	2047.28
-0.28438	2062.59
-0.28407	1953.57
-0.28376	1443.85
-0.28345	1215.96
-0.28313	1324.07
-0.28282	1639.33
-0.28251	1961.98
-0.2822	1998.85
-0.28188	1870.53
-0.28157	2118.08
-0.28126	2373.21
-0.28095	2576.3
-0.28063	2443.05
-0.28032	2129.45
-0.28001	2051.31
-0.2797	2196.52
-0.27938	2169.72
-0.27907	2065.75
-0.27876	2187.28
-0.27845	2328.49
-0.27813	2047.3
-0.27782	1581.31
-0.27751	1739.57
-0.2772	1889.86
-0.27688	1536.66
-0.27657	1450.69
-0.27626	1133.03
-0.27595	993.372
-0.27563	1644.98
-0.27532	2025.47
-0.27501	2320.15
-0.2747	2728.91
-0.27438	3050.78
-0.27407	3173.85
-0.27376	2923.43
-0.27345	2596.49
-0.27313	2352.6
-0.27282	1899.98
-0.27251	1379.26
-0.2722	1301.15
-0.27188	1837.4
-0.27157	2286.1
-0.27126	2320.54
-0.27095	2424.05
-0.27063	2610.91
-0.27032	2689.81
-0.27001	2754.28
-0.2697	2744.72
-0.26938	2696.59
-0.26907	2770.97
-0.26876	2999.15
-0.26845	3078.6
-0.26813	2930.73
-0.26782	2522.59
-0.26751	1994.25
-0.2672	1733.26
-0.26688	1683.27
-0.26657	1646.39
-0.26626	1953.48
-0.26595	2204.02
-0.26563	2120.31
-0.26532	1799.78
-0.26501	1758.24
-0.2647	1898.33
-0.26438	1756.84
-0.26407	1716.9
-0.26376	2248.92
-0.26345	2747.2
-0.26313	2585.63
-0.26282	2041.48
-0.26251	1935.22
-0.2622	1981.4
-0.26188	2045.96
-0.26157	2026.66
-0.26126	1984.98
-0.26095	1811.88
-0.26063	1576.39
-0.26032	1212.35
-0.26001	456.087
-0.2597	636.066
-0.25938	1094.46
-0.25907	1501.33
-0.25876	1648.79
-0.25845	1669.07
-0.25813	1866.14
-0.25782	2176.14
-0.25751	2427.23
-0.2572	2228.54
-0.25688	2237.97
-0.25657	2236.94
-0.25626	2255.66
-0.25595	2197.96
-0.25563	2058.28
-0.25532	1970.44
-0.25501	1954.27
-0.2547	2105.14
-0.25438	2273.06
-0.25407	2384.13
-0.25376	2484.48
-0.25345	2654.06
-0.25313	2389.04
-0.25282	1973
-0.25251	1855.43
-0.2522	1840.29
-0.25188	1752.96
-0.25157	1659.75
-0.25126	2042.91
-0.25095	2570
-0.25063	2527.33
-0.25032	2051.31
-0.25001	1530.46
-0.2497	1644.54
-0.24938	2138.39
-0.24907	2172.01
-0.24876	2019.47
-0.24845	1617.82
-0.24813	1460.65
-0.24782	1764.57
-0.24751	2049.51
-0.2472	2361.79
-0.24688	2585.75
-0.24657	2528.17
-0.24626	2224.4
-0.24595	1931.81
-0.24563	1651.93
-0.24532	1453.97
-0.24501	1351.99
-0.2447	1254.68
-0.24438	1494.11
-0.24407	1824.44
-0.24376	1593.21
-0.24345	1988.57
-0.24313	2423.42
-0.24282	2035.84
-0.24251	1941.33
-0.2422	2073.16
-0.24188	2065.34
-0.24157	2106.67
-0.24126	2172.49
-0.24095	2172.09
-0.24063	2362.15
-0.24032	2257.44
-0.24001	1644.71
-0.2397	1440.81
-0.23938	1602.76
-0.23907	1890.09
-0.23876	1932.98
-0.23845	1728.87
-0.23813	1616.67
-0.23782	1691.42
-0.23751	1875.23
-0.2372	1929.07
-0.23688	2142.21
-0.23657	2101.84
-0.23626	1786.42
-0.23595	1923.31
-0.23563	2226.56
-0.23532	2419.64
-0.23501	2427.47
-0.2347	2425.22
-0.23438	2608.13
-0.23407	2393.61
-0.23376	2064.91
-0.23345	1772.28
-0.23313	1423.84
-0.23282	1252.92
-0.23251	1217.47
-0.2322	1163.89
-0.23188	1223.11
-0.23157	1479.55
-0.23126	1845.72
-0.23095	2391.53
-0.23063	2879.93
-0.23032	3031.63
-0.23001	3055.96
-0.2297	2598.99
-0.22938	2374.9
-0.22907	2018.89
-0.22876	1935.36
-0.22845	2147.54
-0.22813	2782.75
-0.22782	3140.25
-0.22751	2712.51
-0.2272	2196.58
-0.22688	2084.3
-0.22657	2177
-0.22626	2091.97
-0.22595	1844.83
-0.22563	1713.39
-0.22532	1959.98
-0.22501	2203.47
-0.2247	2052.05
-0.22438	2171.89
-0.22407	2247.15
-0.22376	2274.12
-0.22345	2394.76
-0.22313	2253.97
-0.22282	1761.07
-0.22251	1519.12
-0.2222	1461.48
-0.22188	1624.92
-0.22157	1934.58
-0.22126	1835.05
-0.22095	1884.94
-0.22063	1876.78
-0.22032	1700.96
-0.22001	1521.17
-0.2197	1927.8
-0.21938	2111.78
-0.21907	1957.51
-0.21876	2072.89
-0.21845	2143.77
-0.21813	2101.19
-0.21782	2231.14
-0.21751	2156.09
-0.2172	2031.56
-0.21688	2633.44
-0.21657	2969.94
-0.21626	2356.86
-0.21595	2027.84
-0.21563	2085.98
-0.21532	2084.31
-0.21501	2382.88
-0.2147	2708.26
-0.21438	2605.17
-0.21407	2777.45
-0.21376	2669.67
-0.21345	2261.26
-0.21313	2005.19
-0.21282	2060.17
-0.21251	1991.26
-0.2122	1961.34
-0.21188	2001.16
-0.21157	2237.02
-0.21126	2021.38
-0.21095	1729.92
-0.21063	1785.54
-0.21032	2237.49
-0.21001	2415.98
-0.2097	2193.8
-0.20938	2069.44
-0.20907	2516.07
-0.20876	2598.8
-0.20845	1943.84
-0.20813	1638.23
-0.20782	1774.73
-0.20751	2081.77
-0.2072	2235.19
-0.20688	2125.72
-0.20657	2062.47
-0.20626	2171.94
-0.20595	2323.57
-0.20563	2280.03
-0.20532	2123.09
-0.20501	2086.69
-0.2047	2043.34
-0.20438	2086.96
-0.20407	2287.42
-0.20376	2472.35
-0.20345	2669.95
-0.20313	2352.29
-0.20282	1801.93
-0.20251	1748.07
-0.2022	1786.44
-0.20188	1691.33
-0.20157	1636.41
-0.20126	1956.93
-0.20095	2052.24
-0.20063	1879.18
-0.20032	1571.01
-0.20001	1552.41
-0.1997	1639.19
-0.19938	1691.05
-0.19907	1682.95
-0.19876	1783.42
-0.19845	1989.22
-0.19813	1939.52
-0.19782	2277.51
-0.19751	2385.29
-0.1972	2093.64
-0.19688	1776.9
-0.19657	1529.86
-0.19626	1506.55
-0.19595	1614.24
-0.19563	1710.22
-0.19532	1741.87
-0.19501	1792.37
-0.1947	1771.79
-0.19438	1846.29
-0.19407	1915.06
-0.19376	2061.4
-0.19345	2546.41
-0.19313	2493.38
-0.19282	2123.56
-0.19251	1651.6
-0.1922	1733.91
-0.19188	2093.7
-0.19157	1969.94
-0.19126	1602.79
-0.19095	1420.05
-0.19063	1652.45
-0.19032	2178.67
-0.19001	2229.7
-0.1897	2233.08
-0.18938	2322.94
-0.18907	2421.09
-0.18876	2419
-0.18845	2568.79
-0.18813	2541.85
-0.18782	2284.39
-0.18751	2262.08
-0.1872	2651.99
-0.18688	3064.54
-0.18657	3186.09
-0.18626	3071.51
-0.18595	2885.76
-0.18563	2647.53
-0.18532	2154.88
-0.18501	1835.59
-0.1847	1844.1
-0.18438	1817.04
-0.18407	1669.43
-0.18376	1436.62
-0.18345	1258.62
-0.18313	1059.43
-0.18282	1122.16
-0.18251	1232.12
-0.1822	1291.64
-0.18188	1718.05
-0.18157	1792.09
-0.18126	1757.15
-0.18095	1631.02
-0.18063	1466.2
-0.18032	1341.67
-0.18001	1405.49
-0.1797	1408.42
-0.17938	1615.7
-0.17907	1757.06
-0.17876	1670.52
-0.17845	1332.79
-0.17813	1126.4
-0.17782	1510.39
-0.17751	2043.8
-0.1772	2525.87
-0.17688	2715.28
-0.17657	2505.02
-0.17626	2206.94
-0.17595	2020.48
-0.17563	2006.78
-0.17532	1854.84
-0.17501	1444.72
-0.1747	1522.51
-0.17438	2009.03
-0.17407	2393.97
-0.17376	2280.14
-0.17345	1948.48
-0.17313	1663.55
-0.17282	1103.75
-0.17251	888.281
-0.1722	1309.81
-0.17188	1512.59
-0.17157	1777.65
-0.17126	1906.75
-0.17095	1973.39
-0.17063	2069.69
-0.17032	2134.97
-0.17001	2314.21
-0.1697	2416.98
-0.16938	2103.58
-0.16907	1839.98
-0.16876	1981.45
-0.16845	2166.11
-0.16813	2558.25
-0.16782	2794.77
-0.16751	2640.58
-0.1672	2099.39
-0.16688	1967.13
-0.16657	2212.22
-0.16626	2500.15
-0.16595	2516.03
-0.16563	2106.19
-0.16532	1806.12
-0.16501	1504.36
-0.1647	1240.39
-0.16438	1331.07
-0.16407	1408.37
-0.16376	1724.73
-0.16345	1763.96
-0.16313	2015.51
-0.16282	2549.69
-0.16251	2318.22
-0.1622	1908.99
-0.16188	1954.5
-0.16157	2208.55
-0.16126	2307.48
-0.16095	2430.24
-0.16063	2279.28
-0.16032	2189.35
-0.16001	2199.07
-0.1597	1936.69
-0.15938	2161.75
-0.15907	2179.77
-0.15876	2288.22
-0.15845	2335.96
-0.15813	2040.24
-0.15782	1830.03
-0.15751	2236.9
-0.1572	2284.87
-0.15688	2284.9
-0.15657	2368.71
-0.15626	2322
-0.15595	1895.49
-0.15563	1698.69
-0.15532	1712.05
-0.15501	1723.85
-0.1547	1506.1
-0.15438	1586.31
-0.15407	1905.42
-0.15376	2036.79
-0.15345	2048.6
-0.15313	1651.09
-0.15282	1132.49
-0.15251	1055.52
-0.1522	1318.77
-0.15188	1434.15
-0.15157	1599.14
-0.15126	1822.37
-0.15095	1877.92
-0.15063	2090.08
-0.15032	2262.75
-0.15001	2303.93
-0.1497	2567.19
-0.14938	2713.28
-0.14907	2482.98
-0.14876	2187.83
-0.14845	2256.44
-0.14813	1936
-0.14782	1617.05
-0.14751	1712.58
-0.1472	1790.84
-0.14688	1723.31
-0.14657	1633.2
-0.14626	1478.48
-0.14595	1443.81
-0.14563	1709.77
-0.14532	1847.75
-0.14501	1598.78
-0.1447	1482.8
-0.14438	1448.9
-0.14407	1600.79
-0.14376	1924.06
-0.14345	2041.36
-0.14313	1998.62
-0.14282	2201.47
-0.14251	2234.28
-0.1422	1871.14
-0.14188	1731.56
-0.14157	1920.59
-0.14126	1892.97
-0.14095	1658.11
-0.14063	1583.43
-0.14032	1695.58
-0.14001	1657.29
-0.1397	1626.02
-0.13938	1862.43
-0.13907	2132.68
-0.13876	1846.75
-0.13845	1609.34
-0.13813	1363.28
-0.13782	1321.46
-0.13751	1590.17
-0.1372	1813.75
-0.13688	1751.85
-0.13657	1523.01
-0.13626	1507.47
-0.13595	1578.5
-0.13563	1881.89
-0.13532	2235.69
-0.13501	2194.7
-0.1347	2017.46
-0.13438	2132.47
-0.13407	2249.18
-0.13376	1987.62
-0.13345	2054.56
-0.13313	2084.08
-0.13282	1893.6
-0.13251	2037.77
-0.1322	2347.71
-0.13188	2619.16
-0.13157	2360.16
-0.13126	2142.08
-0.13095	2045.1
-0.13063	2093.52
-0.13032	2227.84
-0.13001	2411.82
-0.1297	2505.42
-0.12938	2261.32
-0.12907	2262.14
-0.12876	2303.97
-0.12845	1880.08
-0.12813	1766.78
-0.12782	1721.32
-0.12751	1598.28
-0.1272	1556.09
-0.12688	1538.71
-0.12657	1540.69
-0.12626	1741.64
-0.12595	2064.18
-0.12563	2246.23
-0.12532	2288.17
-0.12501	1967.67
-0.1247	1637.52
-0.12438	1498.75
-0.12407	1639.35
-0.12376	1730.92
-0.12345	1893.19
-0.12313	2227.42
-0.12282	2466.74
-0.12251	2598
-0.1222	2402.89
-0.12188	2013.95
-0.12157	2206.26
-0.12126	2950.45
-0.12095	3170.72
-0.12063	2888.56
-0.12032	2951.06
-0.12001	2788.06
-0.1197	2422.95
-0.11938	2323.56
-0.11907	2295.69
-0.11876	2101.76
-0.11845	2105.55
-0.11813	2167.67
-0.11782	1852.55
-0.11751	1483.02
-0.1172	1466.61
-0.11688	1437.07
-0.11657	1342.37
-0.11626	1152.16
-0.11595	1181.72
-0.11563	1303.28
-0.11532	1330.29
-0.11501	1784.46
-0.1147	2237.21
-0.11438	2204.9
-0.11407	1806.43
-0.11376	1668
-0.11345	1956.81
-0.11313	2381.35
-0.11282	2798.19
-0.11251	2925.42
-0.1122	2557
-0.11188	2569.92
-0.11157	2728.02
-0.11126	2477.79
-0.11095	2167
-0.11063	2090.29
-0.11032	2097.22
-0.11001	1952.88
-0.1097	1542.68
-0.10938	1227.4
-0.10907	960.831
-0.10876	1058.1
-0.10845	1297.4
-0.10813	1584.06
-0.10782	2153.99
-0.10751	2541.32
-0.1072	2600.26
-0.10688	2641.63
-0.10657	2682.58
-0.10626	2835.7
-0.10595	2490.07
-0.10563	2098.46
-0.10532	2144.41
-0.10501	2611.37
-0.1047	2629.09
-0.10438	2190.99
-0.10407	1794.08
-0.10376	2124.55
-0.10345	2369.86
-0.10313	2130.37
-0.10282	1978.72
-0.10251	1927.87
-0.1022	2015.99
-0.10188	1650.31
-0.10157	1197.5
-0.10126	1193.39
-0.10095	1197.67
-0.10063	1411.74
-0.10032	1633.89
-0.10001	1579.1
-0.0997	1781.03
-0.09938	1884.1
-0.09907	1859.95
-0.09876	1867.25
-0.09845	1675.88
-0.09813	1424.6
-0.09782	1304.28
-0.09751	1634.97
-0.0972	1766.19
-0.09688	1848.9
-0.09657	2284.19
-0.09626	2415.25
-0.09595	2043.67
-0.09563	1893.16
-0.09532	2207.22
-0.09501	2426.5
-0.0947	2353.44
-0.09438	2303.85
-0.09407	2623.96
-0.09376	2650.47
-0.09345	1927.93
-0.09313	1670.51
-0.09282	2259.95
-0.09251	2544.82
-0.0922	1992.43
-0.09188	1707.61
-0.09157	1819.35
-0.09126	1811.36
-0.09095	1805.75
-0.09063	1944.42
-0.09032	2226.33
-0.09001	2090.45
-0.0897	1969.72
-0.08938	2507.11
-0.08907	2711.15
-0.08876	2559.72
-0.08845	2473.79
-0.08813	2571.79
-0.08782	2757.94
-0.08751	2773.84
-0.0872	2442.27
-0.08688	1904.81
-0.08657	1518.94
-0.08626	1394.78
-0.08595	1313.8
-0.08563	1376.05
-0.08532	1753.79
-0.08501	1810.64
-0.0847	1846.3
-0.08438	1993.19
-0.08407	1986.27
-0.08376	1855.28
-0.08345	1845.54
-0.08313	2090.04
-0.08282	2184.22
-0.08251	1943.86
-0.0822	1781.17
-0.08188	1803.25
-0.08157	1381.18
-0.08126	1169.79
-0.08095	1060.29
-0.08063	1193.45
-0.08032	1675.67
-0.08001	2013.01
-0.0797	1965.27
-0.07938	1960.19
-0.07907	2285.75
-0.07876	2457.71
-0.07845	2516.24
-0.07813	2578.97
-0.07782	2829.86
-0.07751	2783.8
-0.0772	2648.35
-0.07688	2400.09
-0.07657	2185.43
-0.07626	2322.53
-0.07595	2346.91
-0.07563	2157.81
-0.07532	2005.44
-0.07501	1851.75
-0.0747	2033.86
-0.07438	1849.15
-0.07407	1948.51
-0.07376	2066.65
-0.07345	2075.58
-0.07313	2125.81
-0.07282	1901.28
-0.07251	1672.81
-0.0722	1709.33
-0.07188	1591.49
-0.07157	1445.18
-0.07126	1464.42
-0.07095	1700.21
-0.07063	2072.4
-0.07032	2143.62
-0.07001	2245.55
-0.0697	2576.27
-0.06938	2507.31
-0.06907	2312.52
-0.06876	1902.67
-0.06845	1846.99
-0.06813	2146.95
-0.06782	2027.93
-0.06751	1929.38
-0.0672	1767.28
-0.06688	1677.92
-0.06657	1714.22
-0.06626	1505.15
-0.06595	1609.14
-0.06563	1820.56
-0.06532	1618.38
-0.06501	1495.85
-0.0647	1607.8
-0.06438	1716.66
-0.06407	1749.69
-0.06376	1420.26
-0.06345	1085.96
-0.06313	1102.83
-0.06282	1406.73
-0.06251	1574.65
-0.0622	1291.39
-0.06188	1134.93
-0.06157	1420.84
-0.06126	1463.08
-0.06095	1539.02
-0.06063	1881.45
-0.06032	2251.9
-0.06001	2151.28
-0.0597	1746.92
-0.05938	1614.46
-0.05907	1874.15
-0.05876	1987.25
-0.05845	1842.54
-0.05813	1755.71
-0.05782	1810.51
-0.05751	1945.7
-0.0572	1885.62
-0.05688	1945.14
-0.05657	2101.26
-0.05626	2039.26
-0.05595	1828.37
-0.05563	1381.76
-0.05532	1595.47
-0.05501	2370.06
-0.0547	2614.2
-0.05438	2797.18
-0.05407	2821.48
-0.05376	2650.72
-0.05345	2504.74
-0.05313	2418.18
-0.05282	2176.49
-0.05251	1963.48
-0.0522	1946.6
-0.05188	2092.3
-0.05157	2469.36
-0.05126	2567.66
-0.05095	2655.68
-0.05063	2594.82
-0.05032	2134.84
-0.05001	2042.84
-0.0497	2259.96
-0.04938	2351.41
-0.04907	2378.21
-0.04876	2553.75
-0.04845	2693.35
-0.04813	2513.7
-0.04782	2289.59
-0.04751	2344.16
-0.0472	2386.55
-0.04688	2668.09
-0.04657	3127.25
-0.04626	3072.24
-0.04595	2880.97
-0.04563	2671.04
-0.04532	2719.45
-0.04501	3164.74
-0.0447	3230.04
-0.04438	2835.84
-0.04407	2334.75
-0.04376	2416.01
-0.04345	3004.18
-0.04313	3174.06
-0.04282	2901.61
-0.04251	2552.22
-0.0422	2221.61
-0.04188	2057.44
-0.04157	2044.08
-0.04126	2088.07
-0.04095	2218.82
-0.04063	2082.09
-0.04032	1824.45
-0.04001	1705.19
-0.0397	1701.98
-0.03938	1534.98
-0.03907	1435.81
-0.03876	1316.07
-0.03845	1523.08
[truncated: 35,059 more rows]

## Sheet: Fig. 1D
Time (s)	S-Gel		S-PIL5		S-PIL10		S-PIL15
2.19349	1.15571e-06	2.80692e-06	1.49082e-06	1.24137e-06	1.60796e-06	3.66103e-06	6.18198e-07	2.89029e-06
4.73782	1.30428e-06	2.27652e-06	1.37082e-06	1.11359e-06	1.79796e-06	3.67146e-06	7.67427e-07	2.88688e-06
7.20753	1.20428e-06	2.75403e-06	1.27369e-06	1.12672e-06	1.47796e-06	3.57265e-06	9.10787e-07	2.81853e-06
9.69048	1.11434e-06	2.92076e-06	1.39082e-06	1.3555e-06	1.47658e-06	3.63124e-06	7.27566e-07	2.87528e-06
12.1922	1.15651e-06	2.84528e-06	1.47369e-06	1.16795e-06	1.54646e-06	3.8886e-06	9.23454e-07	2.93624e-06
14.7255	1.30675e-06	2.50756e-06	1.46901e-06	1.20712e-06	1.98254e-06	3.60552e-06	8.34807e-07	2.95851e-06
17.2148	1.48139e-06	2.82031e-06	1.77817e-06	1.28627e-06	1.83645e-06	3.66229e-06	9.70593e-07	2.97217e-06
19.7484	1.28122e-06	2.82994e-06	1.47817e-06	1.3042e-06	2.21803e-06	3.80483e-06	8.6753e-07	3.02728e-06
22.2304	1.46131e-06	2.75506e-06	1.97817e-06	1.18874e-06	1.64654e-06	4.04198e-06	7.84017e-07	3.04045e-06
24.8009	1.43013e-06	2.85112e-06	2.02753e-06	1.20691e-06	1.67925e-06	4.09679e-06	7.27947e-07	3.01841e-06
27.2776	1.64284e-06	2.94857e-06	2.02648e-06	1.15064e-06	2.03076e-06	4.20877e-06	7.21621e-07	3.10123e-06
29.7991	1.29762e-06	2.93342e-06	2.02743e-06	1.18459e-06	2.27989e-06	3.7403e-06	1.04159e-06	3.16813e-06
32.2983	0.000164	3.62534e-05	0.000274	0.000117077	2.04158e-05	0.000275486	0.000104	0.000285349
34.8699	0.00158	0.000393164	0.01282	0.000642578	0.01397	0.00119	0.02096	0.00241
37.338	0.00691	0.000697538	0.02514	0.00118	0.02937	0.00159	0.04247	0.00233
39.8186	0.01201	0.000753568	0.03637	0.00123	0.03815	0.00179	0.05442	0.00243
42.3663	0.017	0.000771539	0.04369	0.00113	0.04242	0.00164	0.06166	0.00253
44.8159	0.02103	0.000758672	0.04828	0.00135	0.04504	0.00152	0.06719	0.00283
47.3356	0.02411	0.000727547	0.05093	0.00175	0.0472	0.00162	0.07192	0.00263
49.8437	0.02644	0.000797538	0.05275	0.00148	0.04899	0.00174	0.07636	0.00296
52.3274	0.02854	0.000817538	0.05377	0.00174	0.05068	0.00165	0.08033	0.00327
54.8829	0.03043	0.000763538	0.05461	0.00158	0.05218	0.00186	0.08408	0.00362
57.3909	0.0326	0.000756888	0.05534	0.00148	0.05359	0.00176	0.08756	0.004
59.9075	0.03373	0.000740681	0.056	0.00162	0.05505	0.00223	0.09086	0.00439
62.3494	0.03447	0.000760728	0.05626	0.00159	0.05568	0.00221	0.09278	0.0045
64.8891	0.03438	0.000770421	0.05632	0.0016	0.05587	0.00207	0.09344	0.00455
67.4275	0.03433	0.000780521	0.05637	0.00161	0.05615	0.00217	0.0939	0.0045
69.8967	0.03446	0.000690721	0.05636	0.00146	0.05629	0.00216	0.09426	0.00453
72.4218	0.03443	0.000724332	0.05636	0.00157	0.05639	0.0022	0.09455	0.0045
74.8808	0.03467	0.000762724	0.05638	0.00126	0.05649	0.0022	0.09483	0.00457
77.3838	0.03494	0.000843625	0.05638	0.00164	0.0565	0.00219	0.09506	0.00455
79.9044	0.03503	0.000843625	0.0564	0.00139	0.05665	0.00222	0.09528	0.00449
82.3793	0.03488	0.000843625	0.05637	0.00124	0.05688	0.00231	0.09546	0.00451
84.8787	0.03459	0.000843625	0.05639	0.00154	0.05691	0.00233	0.09564	0.00456
87.4049	0.03511	0.000788623	0.05639	0.00111	0.05681	0.00227	0.09581	0.00452
89.8544	0.03441	0.000820482	0.05638	0.00171	0.05664	0.00211	0.09593	0.00455
92.3591	0.03506	0.000762724	0.05641	0.00171	0.05677	0.00216	0.09608	0.0045
94.8216	0.03467	0.000880721	0.0564	0.000979834	0.0569	0.00223	0.09622	0.0045
97.3381	0.03524	0.000117302	0.05642	0.002	0.05713	0.00244	0.09634	0.00454
99.8085	0.03453	1.38831e-05	0.05644	0.00136	0.05717	0.00238	0.09646	0.00451
102.355	0.03455	0.000820482	0.05644	0.00151	0.05734	0.00254	0.09657	0.00457
104.851	0.0355	0.000146596	0.05647	0.00159	0.05738	0.00253	0.0967	0.00455
107.309	0.03554	0.000688623	0.05645	0.00129	0.05755	0.00257	0.09684	0.00458
109.901	0.03565	0.00066852	0.05645	0.00163	0.05759	0.00264	0.09693	0.00458
112.324	0.03523	0.000155244	0.05645	0.00124	0.05761	0.00261	0.09699	0.00457
114.867	0.03559	0.00143	0.05649	0.00152	0.05761	0.00256	0.09709	0.00459
117.362	0.03584	0.000762724	0.05646	0.00194	0.05748	0.00255	0.09719	0.0046
119.907	0.03596	0.000117302	0.05647	0.00114	0.05778	0.0027	0.0973	0.00464

## Sheet: Fig. 1E
Binding Energy (eV)	S-Gel	S-PIL5	S-PIL10	S-PIL15
1350.08	32239.8	28136.5	37852.3	34556.7
1349.08	30851.5	28714.6	38756.6	36250.1
1348.08	32337.2	28061.4	36785.3	33238.5
1347.08	31885.1	27912.7	36335.4	33396.8
1346.08	31147.9	27629.1	37550.3	34272.7
1345.08	32797	27780.3	36534.5	35736.8
1344.08	32470.5	26610.2	36446.5	35060.5
1343.08	31452.3	29478.7	35773.6	33164.8
1342.08	31889.7	27722.3	37719.6	34419.9
1341.08	33130.9	27110.5	37878.8	34951.9
1340.08	32532.5	26884.9	36634.8	34506.5
1339.08	30759.8	28368.4	36876	34110.6
1338.08	30894.8	26598.3	37261.7	33661.3
1337.08	31895	27670.3	35484.9	33970.2
1336.08	30546.3	26914.1	34970.7	31799
1335.08	30302.5	29481.7	35839.9	33559.7
1334.08	32673.9	26046.7	36783	33098
1333.08	33428	26408.1	36528.5	32766.1
1332.08	32665.4	28665.8	37550.2	32857.5
1331.08	31925.2	28667.4	35749.8	35502.2
1330.08	31379.3	28225.9	36260	34334.6
1329.08	32535.2	28113	34673.3	32565.6
1328.08	33698.7	26587.5	34663.4	34054.5
1327.08	31749.5	27208.3	35880.3	33573.5
1326.08	30377.7	26647.6	38295	33714
1325.08	29265.6	27098.1	37662.2	34006.9
1324.08	30447.3	28221.6	36126.6	33938.2
1323.08	31217.6	26950.1	36710.4	34571.2
1322.08	31225.4	26911.6	35879.3	35531.6
1321.08	31261.7	26416.1	35639.7	33571.2
1320.08	30367.9	27289.1	36640.3	34391.7
1319.08	32524.7	27469.8	36157.6	32603.7
1318.08	30853.2	26852.9	33832.7	32794.8
1317.08	31340.9	27034.6	37147.1	32336.4
1316.08	31301.4	26391	36533.6	33932.4
1315.08	29681.1	27608.9	36224.6	34691.2
1314.08	30130	26848.7	36013.1	33196.1
1313.08	29858.8	27738.5	35461.2	34363.8
1312.08	30457.4	27391	34292	33643.7
1311.08	30289.3	26049.9	34849.3	32368.8
1310.08	32239.7	25282.6	35017.2	32608.8
1309.08	32684.4	26732.3	35235.9	33402.7
1308.08	30612.7	27477.4	35686.4	32910.6
1307.08	32628.7	27697.1	35601.8	34719.7
1306.08	31494.3	26848.3	35710.2	32671.5
1305.08	31534.7	27527.6	34396.5	33727.1
1304.08	31157.2	28607.8	35269.8	32043.3
1303.08	30848.7	27000	34528.3	33426.3
1302.08	31627.2	27283.8	36098.6	32168.3
1301.08	29241.7	28383.5	35871.7	32754.5
1300.08	30134.5	28772.7	35916.6	33499.8
1299.08	30926.3	27646.7	36614.6	33577.1
1298.08	30498.1	26915.3	35061.4	34600
1297.08	33312.7	26692.4	35489.7	35132.8
1296.08	30436.9	25944	35541.4	34398
1295.08	31412.2	27059.8	35957	36095.8
1294.08	30313.2	27821	34943.8	33912.5
1293.08	31816.2	26655.9	34879.6	32737.3
1292.08	29865.6	27386.2	36707.6	32905
1291.08	31962.9	28841.5	37539.4	33262.4
1290.08	31000.2	28304.9	36307	34577.9
1289.08	31047.9	26086.2	35563.8	33324.2
1288.08	31184.6	27091.8	35697.2	33640.5
1287.08	32507.4	27293.2	35147.1	32814.2
1286.08	31551.3	27745.4	35592	33151.2
1285.08	30510.9	27472.7	35841.8	33726
1284.08	32052.8	28005.8	34533.6	34281.2
1283.08	31292.5	28078.7	34792.3	34726.3
1282.08	32171	26778.9	35310.7	35081
1281.08	32496.2	28746.2	36254.8	34188.4
1280.08	32986.5	27828.4	35662.7	36044.3
1279.08	31680.9	27555	36899.4	35098.2
1278.08	32023.8	29528	34408.1	33859.3
1277.08	30477.2	29563.6	36217.4	33724.9
1276.08	33524.9	28156.1	37694	35066.9
1275.08	32353	28513.9	35063.1	35061.9
1274.08	32440.6	26549.4	35058.2	34821.8
1273.08	32047	28013.7	35291	34932
1272.08	32229.1	28309	37320	33697
1271.08	32700.3	28995.7	36569.5	33690.1
1270.08	31376.4	27480.2	38909.9	36250.5
1269.08	32242.8	27849.7	36871.6	37047
1268.08	31998.6	28168.9	37156.8	34785.1
1267.08	33022.1	30534.5	36750.8	36990.2
1266.08	32683.8	27418.3	37347.3	35450.4
1265.08	32697.7	29417.4	36430.7	35757.2
1264.08	32298.7	28327.2	38042.2	35938.8
1263.08	33944.7	27588.2	38516.5	33806.8
1262.08	30990.7	28887	37345	36441.1
1261.08	34313.2	28890.1	37622.8	33990.5
1260.08	32891.6	28071.3	37595.2	34936.7
1259.08	32583.2	28218.6	37304.9	36082.2
1258.08	33407.2	27563.3	36311.3	36470.9
1257.08	33557	29921.1	36776.7	35422.2
1256.08	32720.9	28385.4	36799.8	35553.4
1255.08	32420.1	29800.1	38551.5	35119.8
1254.08	34119.7	30104.3	39103.1	35422.8
1253.08	35210.5	29218.2	36951.3	36017.6
1252.08	34458.4	29382.5	38396.1	37446.1
1251.08	34258.8	30097.8	37687.1	36334.8
1250.08	34166.1	29471.9	40266.9	38661.8
1249.08	34438.6	30011.7	38949.8	35870.8
1248.08	34164.2	27753.5	38834.8	37941.1
1247.08	34584.6	30514	37586.4	37374.6
1246.08	35535.4	30582.2	39002.4	38652.8
1245.08	35233.8	30628.9	39162.1	39020.7
1244.08	35311.7	30552	39449.7	38736.3
1243.08	35345.6	31643.6	40718.3	37376.5
1242.08	35311.4	30553	38546.9	39187.4
1241.08	36418	30849	40506.4	38107
1240.08	37072.9	30576	39668.6	38571.6
1239.08	36038.3	31337.6	39402	37758
1238.08	36387.3	30184.9	39568.4	37280.7
1237.08	35982.8	31297.6	41057.9	37612.4
1236.08	34127.7	28421.8	39790.7	37929.8
1235.08	33816.2	30133	38041.5	40880.5
1234.08	33007.3	31021.7	37911	36167.5
1233.08	36596.4	30714.1	41559	39659.4
1232.08	33928	32321.9	41246.8	39818.8
1231.08	35850.1	30655.3	41032.5	40265.4
1230.08	37809.5	31944.7	42344.1	41079.5
1229.08	37049.6	32925.1	42083.2	40708
1228.08	37331.7	32551	42322.9	41864
1227.08	38253.1	33263.4	43146.8	40273.6
1226.08	39044.4	33120	43462	43364.1
1225.08	38245.3	33020.7	43306.3	42798.7
1224.08	37900.1	34646.8	43366.8	40292.8
1223.08	38230.7	33147.5	43247.2	42600.2
1222.08	36886.6	32399.2	42118.1	41815.9
1221.08	36238.3	31691.5	41550.5	40880.9
1220.08	33165.4	32099.5	40965.6	39608.6
1219.08	33468.6	30242.7	40587.6	38286.4
1218.08	32033	28548	37505.9	37675.2
1217.08	31153.9	28674.6	39198.9	35531.8
1216.08	31195.1	26498.3	36620.7	34544.1
1215.08	30996.5	25882.8	36174.2	34876.9
1214.08	30926	25686.8	33574.5	32822.9
1213.08	29629.9	25950	34986.7	29649.4
1212.08	27745.9	24900.3	32837.3	30106.5
1211.08	28536.3	22970	32356	29518.9
1210.08	27084.6	23680.7	32712.5	29525.6
1209.08	28521.7	25271.1	31466	29423.4
1208.08	29010.4	24708.9	30894.1	29275.2
1207.08	28293.6	23275.8	30049.8	31340.9
1206.08	26126.8	23136.6	30967.2	27573.5
1205.08	27800	23482.7	32252.9	28685.6
1204.08	26630.8	24095.7	29956.9	28082.6
1203.08	27392	22381.1	33057.4	27228.2
1202.08	28377.9	22236.7	31926.7	29266.1
1201.08	26648.9	23192	30524.8	27086.2
1200.08	28307.5	22890.5	31500.8	26523.6
1199.08	28111.1	24092.4	31406.9	28018.7
1198.08	27728.2	22790.9	30284	27266.6
1197.08	26900.7	23885.6	29921	27592.9
1196.08	27484.3	23707.9	30675.6	27438.1
1195.08	27301.9	23666.1	29843	28584.2
1194.08	27390.2	22446.9	29627.6	28152.3
1193.08	27779.5	23899.7	31605.1	28100.9
1192.08	27519.4	23760.1	29340.2	30064.3
1191.08	28022.8	25263.2	31438.9	27544.6
1190.08	29079.2	23672.4	30477	27800
1189.08	27791.4	22852.5	31612.3	30944.4
1188.08	27479.5	24150.4	30184.2	28236.3
1187.08	28063.9	22968.7	29930.8	28491
1186.08	27996.4	23537.8	31657.1	28750.1
1185.08	26826.9	22682.6	30487.5	27760.6
1184.08	27753.2	23764.7	32743.4	28666.2
1183.08	27015.9	23541.8	31792.2	28307.4
1182.08	27693.8	21990	32802.2	27617.9
1181.08	27498.9	22842.7	31214.1	28206
1180.08	28442.2	24714.1	30926	28335.8
1179.08	27558.3	24841.5	31134.9	27861.2
1178.08	27598.1	24274.7	31868.3	28432.7
1177.08	27821.2	24148.1	31231.8	27939.8
1176.08	29084.8	23876.6	32217.8	27647.6
1175.08	28871.3	24715	30883.3	29151
1174.08	27561.6	22963.1	31247.6	29540
1173.08	29332.5	24179.9	31828.2	30130
1172.08	30279.5	24035.5	31790.2	28389.6
1171.08	29323.7	24703.7	32559.6	30288.2
1170.08	27617.2	24097.6	31432.1	28296.1
1169.08	28552.4	24087	31850.5	29359.8
1168.08	27827.1	23269.7	34013.5	28981.6
1167.08	28546.4	24410.4	31676.8	27924.2
1166.08	27848.5	23816.8	32804.5	28870.2
1165.08	28465.3	25205.6	32480.3	29351.5
1164.08	30439.4	22410.8	33369.2	28354.6
1163.08	29752.2	23704.6	33023.3	29002
1162.08	30023.8	25948.3	33735.2	28502.6
1161.08	27482.6	25223.8	32532.1	30342.5
1160.08	29360.5	24509.8	34196.6	28893.4
1159.08	29443.6	24900.7	32815.1	28416
1158.08	30221.1	24790.2	33182.7	29833.3
1157.08	29039	24933.5	32180.2	30856.5
1156.08	29104.7	24451.3	33257.7	30056.9
1155.08	29028.8	26105.4	33857.3	29358.5
1154.08	28380.4	26489.2	35287.9	30184
1153.08	27672.3	25213.8	33441.7	31398.1
1152.08	29839.6	25549.2	34535.8	28815.6
1151.08	29374.4	25774	34452.2	29968.1
1150.08	29278.4	23867.3	32328.8	29665.2
1149.08	30099.5	24946	33058.6	29423.6
1148.08	29285.5	24669.1	33861.4	30066.5
1147.08	29189.1	23720.5	35644.2	29502.3
1146.08	29833.7	25121.7	34989.7	29099.9
1145.08	29181.2	24460.4	34025.3	30064.9
1144.08	29625.7	25740.7	33181.7	28394.4
1143.08	29769.5	24628	33316	30190.4
1142.08	30762.7	25281.1	34434.5	30006.6
1141.08	30782	25173.3	34694	30630.1
1140.08	30232.1	25299.4	33756.7	29679.6
1139.08	30160.4	25739.7	34923.6	28566.1
1138.08	30687.8	26425.5	35003.1	30552.1
1137.08	29327.4	26014.6	34968.8	30316.1
1136.08	29198	26224	36186.2	30938.4
1135.08	29711	26404	36418.8	31431.5
1134.08	30269	25521	34179.6	30255.6
1133.08	29439.9	25109.3	34733	29789
1132.08	29555.6	26024.1	33778.2	31206
1131.08	30450.6	26285.5	33039.8	30478.6
1130.08	29144.6	25597.5	34822.5	30612.2
1129.08	30766.7	24988.1	34257.4	30561.4
1128.08	31039.8	24598.4	35132.4	29759.2
1127.08	30898.5	26066.3	35151.3	31111.3
1126.08	30511.1	26131.6	34359.8	31995.5
1125.08	30521.3	27202.7	34889.3	31491.4
1124.08	29016.6	26081.5	35824.6	29825.4
1123.08	29722.9	25664.3	35111.7	29777.6
1122.08	31325.9	26252.6	36370.9	30317.8
1121.08	30142.2	26543.1	34370.3	31202.2
1120.08	30924.9	27241.8	34482.9	31166.5
1119.08	29636.6	25364.5	36277.4	30658.3
1118.08	29978.8	25827.2	36856.9	30190.4
1117.08	30195.9	25484	34757.9	30897.8
1116.08	30816.1	26695.5	35520.9	31136.1
1115.08	30033.4	26455.3	36120.3	30316
1114.08	30053.1	26235.3	35463.4	31063
1113.08	30611.5	27397.3	34258.8	30791
1112.08	30610.2	27056.9	35245.8	31226.6
1111.08	31280.4	25487.7	34316.3	30540.6
1110.08	29038.6	26691.5	35788.8	31534.5
1109.08	29982.2	26758.6	35426.4	31702.4
1108.08	31371.8	25803.2	36173.2	29899.2
1107.08	30474.3	26455.2	36386.4	32449
1106.08	30340.4	27739	37505.5	31415.4
1105.08	31216.3	26580	36978	31536.8
1104.08	29893.2	26710.2	36284.4	30938.5
1103.08	30836.1	28214.9	35915	30895.8
1102.08	29989.6	26482.5	35086.8	30379.4
1101.08	29920.7	25942.6	34624	30553.9
1100.08	28038.1	26504.5	35303.2	29488.9
1099.08	29025.5	23530.2	34771.7	31336.6
1098.08	29938.4	24016.1	35283.2	30469.6
1097.08	28777.2	24818.4	32764.2	30464.2
1096.08	28649.6	24673.1	33901.3	29579.5
1095.08	29475.7	24555.9	32557	30090.8
1094.08	28478.3	23423.5	31720.4	29174.3
1093.08	27644.7	23613.4	32079.6	30761
1092.08	28407.6	24140	31632.2	28978
1091.08	28680.7	23625.5	31731.7	29874.9
1090.08	28545	24058	31398.7	30494.9
1089.08	28557	23346.2	31994.7	30049.4
1088.08	29237.3	24508.3	32397.5	30314.6
1087.08	28982.6	24091.8	32144.3	28764.2
1086.08	29629.4	24837.3	31101.7	29248.1
1085.08	29366.2	23107.2	34146.7	29512.6
1084.08	30289.1	23819.1	33897.2	30322.7
1083.08	29978.2	22831.1	32484.1	30025.4
1082.08	28618.4	23493.1	33383.1	30330
1081.08	28569.4	24921.4	31790.8	30146.1
1080.08	29292.5	23836.8	33016	30497.8
1079.08	28397	24204.8	31666.5	30058
1078.08	28606.9	24478.2	33544.9	31547.6
1077.08	31635.7	24037.3	32907.1	32708.2
1076.08	29937.3	24439	32646.3	29608.4
1075.08	30247.3	24442.5	33190.3	30732.7
1074.08	30562.9	25802.1	32317.1	30579.3
1073.08	29590.3	25411.9	33823.4	30528.2
1072.08	29989.9	23436.5	32252.4	31170.7
1071.08	29286	24410.5	33606.4	31571.9
1070.08	30556.8	25368.9	34458.2	30362.3
1069.08	29882.3	24346.4	34164.6	30839.7
1068.08	29458.8	24468.8	33519.3	31086.9
1067.08	29826.7	25301	32595.7	30180.3
1066.08	30163.6	24999.9	33006.2	30583.4
1065.08	30248.9	25547.1	33346.9	30564.6
1064.08	29316.8	25457.3	32417.5	31223.8
1063.08	30353.7	23939	32444	31513.6
1062.08	29940.6	23859.8	34109.9	31422
1061.08	30749.9	24842.3	34265.4	30763.9
1060.08	30021	24771.9	34353.7	29587.5
1059.08	29865.7	25281.5	33282.3	30877.7
1058.08	29792.3	24191	34134	31779.9
1057.08	30917.2	25132.7	33962.8	30137.9
1056.08	32188.1	24972.5	35318.6	32408.4
1055.08	31430.8	24723.9	34690.9	30163.7
1054.08	31634.9	25038.7	34596.3	31715.2
1053.08	29407.1	26048.6	33625	31582.3
1052.08	31500.4	24165	34587.7	33359.3
1051.08	31388.4	25291	34757.1	31968.5
1050.08	32051.3	24970.1	35715.2	31456
1049.08	32228.2	24552.3	34107	32360.3
1048.08	31490.6	26333	34534.7	31642.6
1047.08	31992.6	25461.7	35297	32065.4
1046.08	31143.1	25625.2	36345	30885.3
1045.08	30733.7	25400.8	36681.8	34079.6
1044.08	32496.7	25035.1	34763	32731.9
1043.08	32087.2	26792	34108.3	32964.8
1042.08	31831.6	25433.8	36690.6	31318.1
1041.08	30725.2	25730.5	35160.3	31296.6
1040.08	31306.9	26123.1	35388.8	32878.9
1039.08	33160.5	24897.8	35419.2	32914.8
1038.08	32817.2	26914.8	35115.1	31359.5
1037.08	31555.5	25536.1	36538.9	32562.8
1036.08	31654.2	25879.8	35366.6	31984.1
1035.08	31843.5	25851.4	37967.3	32794.1
1034.08	31610.5	25474.3	36199.5	32085.7
1033.08	32519.5	27467	35561.2	32781.3
1032.08	31438.5	26256.7	36960.4	32089.8
1031.08	31673.5	25291.6	35857.1	33971.8
1030.08	32914.7	25738.6	35862	32340.6
1029.08	33184.7	25704.8	34840.7	32660.7
1028.08	31055.2	27526	35981.7	33248.8
1027.08	31305.4	27014.2	36234.8	33889.3
1026.08	32667.9	27026	36946.2	33288.4
1025.08	34535.9	26451.4	36014.7	32316.8
1024.08	32546.4	27035.4	37430	33544.8
1023.08	33264.1	26931.1	36784.4	33370.8
1022.08	32997.4	27763	37566.9	34515.7
1021.08	32301.4	27587.7	37318.5	35045.7
1020.08	34037	27261.5	37097.9	34618.4
1019.08	33748.3	27852.5	36874.4	33114
1018.08	33629	27224.7	36745.8	33682.2
1017.08	35932.1	27092.4	37144	32852.6
1016.08	32760	27233.5	37953.8	34132.7
1015.08	33780.6	28130.8	38784.7	34242.6
1014.08	34180.8	27646.7	37800.6	35670.9
1013.08	32998.2	27292.9	37102	34037.6
1012.08	33149.5	28691.8	37164.5	33078.4
1011.08	34512.7	27971.7	38475.5	33216.6
1010.08	33841.8	27723.1	37356	34558.9
1009.08	33512.7	27801.2	37213.4	34352.5
1008.08	33961.1	28177.9	38256.2	33983.9
1007.08	33212	27892.6	38557.9	32189.4
1006.08	32950.4	27838.3	37995.3	34071.6
1005.08	33512.4	27175	38889.1	33362.2
1004.08	35286	28276.8	38589.6	34142.8
1003.08	35754	29351	41106.4	36212.8
1002.08	35973.8	28548.4	40121.7	34542.7
1001.08	36945.3	29927.8	39694.8	36994.6
1000.08	37464.9	30758.6	41842.2	36036.5
999.08	36900.1	31383.4	42429.4	33910.8
998.08	35605.9	29235	41807.8	34690.7
997.08	33501.3	30182.3	41635.3	34786.7
996.08	34872.1	29898.9	41862.4	37247.7
995.08	36928.8	28939.3	39475.6	34652.2
994.08	35334.7	28655.8	40641.7	34668.8
993.08	35392.1	29142.5	38486.1	33497.4
992.08	33430.5	28123.8	38394	33482.3
991.08	32499.3	27681.5	36503.2	33726.8
990.08	32034.6	26874.3	37872.1	32610.3
989.08	32784.6	26555.2	38159.6	32652.6
988.08	33428.2	26409.3	38265.7	32331.5
987.08	31292.5	27160.4	36884.9	31404.2
986.08	33647.6	26291.4	36035.9	33285.4
985.08	32054.9	27498.5	35938.9	30772.1
984.08	32671.3	26215.5	36340.6	31667.7
983.08	33769.9	26417	37012.4	31179.4
982.08	35408.8	26937.9	37817.2	30824.3
981.08	36701.9	28637.9	38407.2	33901.4
980.08	36121.2	28251.8	39851.3	33905.8
979.08	38868.4	31094.6	43120	35479.2
978.08	39744.6	30642.2	44459.5	38020.3
977.08	38838.9	31904.5	47352.4	37917
976.08	40084.8	33475.2	47553.3	39241.2
975.08	37399.3	33414.8	47189.3	37422.7
974.08	37108.7	32081.5	46319.7	36589.8
973.08	36419.5	31769.5	44706.8	36276
972.08	34931.5	30172.4	43840.2	34223.2
971.08	33188.3	29704.6	40328.7	33752.1
970.08	32997.7	27731.7	38327.7	33455.8
969.08	30736.3	27619.9	38299	31617.4
968.08	29332.1	24504.4	35463.7	30065
967.08	27859.8	23297.3	33222.3	28833.9
966.08	24186.9	22750.2	31097.6	27551.9
965.08	25619.6	20175.8	28379.7	26478.8
964.08	24719.4	19223.4	26955.4	25023
963.08	25593.3	19916.1	27337.8	26531.2
962.08	23534.8	18961.3	26882.7	26185.5
961.08	23309.4	19263.7	26705.6	24599.1
960.08	22510.7	19361.4	26112.8	24327.5
959.08	23999.6	19433	27291	24977.7
958.08	24122.8	19332	27220.6	25897.4
957.08	23921	18544	25934.3	27013.6
956.08	24472.3	19394.2	26134.8	25478.9
955.08	23048.1	19363.1	27291.5	26285.9
954.08	24574.1	18399.7	25937.4	25746.3
953.08	23485.4	18452.2	25521.3	26383.1
952.08	23463.3	19159.1	26906	25548.5
951.08	23222.7	19128.4	26866.7	25490.9
950.08	24164	19365.9	26022.1	25383
949.08	24385.8	17610.5	26616.9	25328
948.08	23859	19104.1	26396.6	25971.4
947.08	23947.5	19480.4	26167.8	25435.3
946.08	24304	18892.8	28079	25852.2
945.08	24689.5	18105.5	27057.7	26059.4
944.08	24747.5	18680.5	26491	25284.3
943.08	24092.6	18891.4	27097	25894.9
942.08	25513.2	18997.4	26381.2	25941.6
941.08	24047.2	19976.4	27267.9	25304.3
940.08	23322	18050.9	28528	26459.1
939.08	24648.5	19204.2	27546.3	26311.9
938.08	23834.2	18786.1	26851.5	27250.7
937.08	24126.9	19490.8	26321.3	25980.6
936.08	24040.1	20650.7	26108	25841.5
935.08	23600.9	19727.8	27855.1	25918.4
934.08	24533.7	20568.2	27309.9	26132.7
933.08	23939.7	20097.9	27258.2	27340
932.08	26002.5	19483.8	27202.9	28058.6
931.08	23911.2	19801.9	28040.9	25577.3
930.08	24876.6	19685.5	27317.7	26093.5
929.08	24396.2	20411.5	28167.4	27435.8
928.08	25494.7	19332.3	27077.3	26682.7
927.08	25532.6	19063.8	27775.3	26915.3
926.08	24963.1	19282.4	28349.7	26151.6
925.08	24901.2	21284.7	28561.8	26661.6
924.08	24110.8	19837.9	27243.2	25861.7
923.08	24562.6	19873.2	27896.7	26249.6
922.08	25837.3	20049.1	27950.6	26407.4
921.08	24412.6	20364.7	28820.6	27473.2
920.08	26146	19573.8	26823.7	26404.8
919.08	24655.9	20459.7	26759.5	27708.7
918.08	25506.6	20374.6	28244.7	27078.6
917.08	25468	19946	27927.3	27038.7
916.08	25669.4	20142.9	27605	26925.3
915.08	24052.2	19470.8	28129.4	26694.4
914.08	25037.3	19308.1	28020.5	26209.8
913.08	24375	20597.3	28128.3	27451.7
912.08	24659	20510	27059.8	27179.1
911.08	24458	20639.6	28422.6	27085.1
910.08	24160.5	20486.8	28387.5	27055.3
909.08	24000.2	20028.4	28000.2	26716.1
908.08	25106.5	20113.4	26651.8	27354.3
907.08	26034.9	19813.7	28563.3	27235.9
906.08	24696.1	21801.8	27469.9	26743.8
905.08	25295.9	20089.4	28532.5	26795.7
904.08	24603.8	19874.1	30201.7	27306.4
903.08	25882.9	19593.9	27973	27515.4
902.08	26418.9	20382.4	27333	26807.4
901.08	24973.8	20513.4	28263.3	25353.7
900.08	25426.3	20140.3	28572.6	27539.3
899.08	26390	20877	27355.1	27634.8
898.08	26223.5	20673.9	30614.3	27928.5
897.08	25194.6	20555.7	27500.1	27977.5
896.08	25984.6	20863.1	28352.6	28581.6
895.08	26729.4	20801.6	28908.1	28615
894.08	26002.5	21039.9	29446.5	29069.5
893.08	25346	20756.5	29064.6	26962.5
892.08	26880.9	20639.1	29700.8	28828.9
891.08	25786.9	21767.6	29071.3	27486.3
890.08	25069.9	21360.8	29226	27888.1
889.08	25739.7	21493.4	30893	28588.7
888.08	26861.3	20479.8	29209.9	26458.3
887.08	26562.4	21237.8	28938.8	27313.6
886.08	26677.9	21008.7	28501.5	27572.8
885.08	25551.1	21443.3	29065.4	28378.5
884.08	27939.3	22899.4	29718.6	28441.3
883.08	26778.5	20395.7	30280	29231.1
882.08	26143.5	22053	28339.6	28952
881.08	25710.3	20480.3	29829.5	27670.4
880.08	25996.2	21006.3	29412.9	27582.2
879.08	27013.2	21944.4	29288.5	28636.7
878.08	27888.5	20703.6	29180	29406.5
877.08	27290.4	20923.8	29838.8	28915.3
876.08	27346.7	22104.3	29427.6	28673.4
875.08	26494.9	22081.8	31230.1	29033.5
874.08	25983.6	21856.4	31259.4	29515.7
873.08	25540	20647.8	30020.9	29333.7
872.08	27797.2	21205.5	29983.7	29486.6
871.08	26579.4	21798.2	29157.3	28882.9
870.08	27339.8	21599.7	30075.4	29361.5
869.08	26405.1	22095.2	29509.4	29841.8
868.08	26198.7	22181.6	29458.5	29012.6
867.08	27109.7	20405.6	30272.2	29348.1
866.08	27648.2	22221.6	30871	29485.3
865.08	27498.1	20720	30716.9	28891
864.08	26401.1	20306.8	31380.3	29328.5
863.08	27428	21775.1	30698.9	29019
862.08	27005.8	21520.9	29918.3	29645.2
861.08	29136.7	22497.3	30589.6	29522.1
860.08	27599.8	22123.6	30872.3	29802.9
859.08	27008.3	22003.7	31257.3	29234.3
858.08	27730.5	22100.8	30425.9	29222.6
857.08	26632.7	21413.7	29954.7	28937.4
856.08	27186.5	21599.8	31691.5	29520.2
855.08	27692.4	22025.5	30632.3	27968.7
854.08	27235.9	20524.7	29541.1	29563.6
853.08	26915.1	21229.9	31088.4	29591.6
852.08	28711.9	21750.4	30359.7	29391.2
851.08	26670.7	22229.6	30699.2	29523.4
850.08	28835.7	21350.1	30548.8	29297.6
849.08	29447.2	22101.1	33533.3	27799.9
848.08	27471.6	23017.2	31211.2	29849.1
847.08	27362.4	23128.2	29753.8	29593.8
846.08	28829.6	20700.6	30588.1	30196.5
845.08	27375	21861.4	30542.5	29631.8
844.08	27907.1	21870.2	31130	29326.2
843.08	28783.5	21989.8	30840.8	29689.3
842.08	28987	22563.4	31949.3	29566.6
841.08	27652	22043.3	32088.9	29107.8
840.08	28247.1	22040.1	31070.5	30587.3
839.08	27571	21748.8	31345.6	31108.3
838.08	28015.9	21818	31745	30931.8
837.08	28953.9	22811.9	32092.8	30626.8
836.08	28831.4	23227.1	31202.7	30116.4
835.08	29784.6	22991.5	32199.6	28973.6
834.08	28707.8	22105.7	32466.1	29646.6
833.08	28272.6	22510.3	32348.6	30111.3
832.08	30444.1	22139	31798.9	30017.8
831.08	27606.9	21172.4	31056.6	30662.6
830.08	28489.7	22368.2	31643.5	30203.2
829.08	28651.6	21641	31859.4	31236.9
828.08	27566.6	23126.5	31667.1	30599.7
827.08	28645.9	22711.2	31724.9	30429.9
826.08	28474	23998.5	30763.2	29959.9
825.08	28883.5	23305.1	32146	31116.9
824.08	28795.6	22626.9	31769.5	30902.7
823.08	29636.9	23483.9	31949.7	31549.9
822.08	28106.3	22705.1	31404.2	30709.3
821.08	28727.2	22324.3	31777.1	30284.1
820.08	28679.6	23375.3	32359.7	30068.9
819.08	29401.7	23199	31689.8	31589.1
818.08	28991.3	22595.5	32063.5	30389.2
817.08	30137	22289.9	30833	30202.1
816.08	28581.9	23173.5	31624.2	31154.3
815.08	28947	22899	31954.1	31818.5
814.08	28551.2	21989	32394.4	31479.8
813.08	28462	23809.8	33399.6	30954.6
812.08	28799.9	21926.1	32071.4	30270.7
811.08	29681.1	22569.3	32649.6	31542.5
810.08	29525.4	23150.5	31653.9	31227.4
809.08	27667.1	22699.4	32360.9	31076.5
808.08	28430.8	23412.5	33861.2	30745.8
807.08	28663.5	22827.4	31225.8	32017.7
806.08	29129.8	23335.2	31550.3	30506.8
805.08	29413.2	21487.8	31767.3	31391.7
804.08	29036	22708.2	33203.6	32800.5
803.08	27809.6	23052.4	33571.5	30594.3
802.08	29405.4	22882.7	33539.5	32191.3
801.08	29774.5	23952.6	32487.7	32110.4
800.08	29406.8	23122.3	33820.8	33099.6
799.08	28845	23751.8	32811.4	31833
798.08	28537.3	22604.5	34448.1	31725.8
797.08	29609.7	23697.8	33248.6	31482.4
796.08	28966.5	23827.9	31773.2	31199.6
795.08	29038.5	24127.2	34345.8	31447.2
794.08	27643.4	23983.7	34380	32300.2
793.08	29127.2	23584.3	32999.6	33087.2
792.08	31009.2	23462.2	33304	31798.8
791.08	28819.5	23044.8	33922.8	32113
790.08	29318.3	22836.2	32627	32215.5
789.08	29490.9	22271.2	34056.7	32450
788.08	28627.4	22707.8	32546.2	32012.7
787.08	29812.5	23674.6	34354	31358.8
786.08	29779.2	24588.2	34155	32922.2
785.08	31106.2	23914.7	33765.8	34468.6
784.08	30658.3	23553.7	33066	32265.4
783.08	30452.7	23611.9	33179.8	33067.3
782.08	29435.2	23108.1	34541.3	33454
781.08	31861.3	25255.1	33683.7	33288.7
780.08	29749.6	23793.4	35125.3	32254.1
779.08	28868.8	22978.4	33340.7	34046.4
778.08	28899.4	23487.6	33911.9	33678.6
777.08	30511.6	23803.5	33824	33267.7
776.08	30306.6	24048.4	34604.5	33561.5
775.08	30904.8	24108.5	32986.5	32663.8
774.08	30784.9	25165.9	34560.4	31620.9
773.08	31580.4	24159.3	34066.8	33428.6
772.08	30287.7	24552.1	35330.2	33519.8
771.08	29532.1	24533.7	34241.9	31807.2
770.08	30091.8	24351.3	36564.2	33385.5
769.08	30702.4	23189.8	33875.7	34829.8
768.08	31434.1	25640.6	35410.4	31691.3
767.08	31343.3	25567.5	34975.3	33575.5
766.08	31399.3	24954.5	34975.7	32856.1
765.08	31219.9	25369	34355.9	34427.6
764.08	32384.4	23611.3	34803.5	32847.6
763.08	31329.7	24229.7	35824.4	32638.8
762.08	30444.8	23837.6	34344.9	33700.7
761.08	30748.8	22976.8	34191.6	33836.1
760.08	29679.5	24932.9	36194.3	33835.7
759.08	31041.4	24155.1	35754.2	32900
758.08	31780.9	25211.8	35104.6	34092.3
757.08	32256.2	24497.2	35261.7	33901.2
756.08	31924.4	26123.2	35188.7	34621.4
755.08	31777.9	24898.7	35757	34661.9
754.08	32645.7	24413.3	33717.2	35155.5
753.08	30462.9	26668	36021.2	33761.9
752.08	32052.4	24762.5	37013	33334.5
751.08	31968.6	26253.1	33896.2	33199.6
750.08	32989.3	25345.7	35978.3	33484.5
749.08	31797.5	24484.6	35344.7	34487.5
748.08	31180.6	25091.6	35301.8	34091.7
747.08	31749.1	25850.4	34813.9	34279.8
746.08	31094.3	26324.2	34388.4	35562.2
745.08	32369.9	25515	34696.1	32880.3
744.08	31479.6	25500.7	35701.3	33836.7
743.08	32600.8	25353.5	36290	34223.4
742.08	32699.6	25688.7	36290.6	33973.2
741.08	32529.4	25402.9	37360.8	36346.2
740.08	33015.6	23887.5	35294.7	34521
739.08	32534.2	25441.9	37132.5	33610.1
738.08	32445.6	25714.5	35550.8	34969.2
737.08	33042.2	25461.2	34870.2	33062.3
736.08	32719.3	25620.7	35844.1	35433.5
735.08	32241.7	25400.9	36612.4	34855.2
734.08	32606.8	25460.8	36455.4	33335.4
733.08	33583.8	26113.6	35762.9	35059.5
732.08	32660.4	26731.2	35588.2	35182.1
731.08	31681.3	26266.4	36442.4	36401
730.08	31505.4	27412.5	34762.1	35442.6
729.08	32031.6	25907.2	36025.3	35772.4
728.08	32966.2	25235	38352.5	34922.3
727.08	32225	25984.6	34140.8	33722.5
726.08	33842.7	24752.7	37632.3	34634.7
725.08	32797	25449.6	36656.5	34685.3
724.08	32577.1	25470.4	36964.7	35431.5
723.08	33448.6	25714.1	36084.9	35363.8
722.08	32991.1	26051	38576.5	33996.1
721.08	33008.5	25611	36719	35781.1
720.08	33178.3	26905	37132.1	35478.4
719.08	32489.8	25720.6	35284.5	36120.4
718.08	32805.1	27226.9	37491.5	35873.9
717.08	33531.4	26342.9	38190.3	36355.4
716.08	32851	26089.3	37661.3	35385.1
715.08	32919.4	25992.1	37562	35323.5
714.08	32715.5	26422	38675.7	35757.4
713.08	32049.8	26341.9	37358.4	36545.9
712.08	34035	25424.2	37425.8	35894.9
711.08	32019.4	25173	37320.5	35701.5
710.08	33849.4	27203.1	37273.4	34270.5
709.08	32875.9	27515.4	38215.5	34961.2
708.08	34153.4	26369.7	37335.9	35216.4
707.08	34754.8	26098.4	37368.7	35458.1
706.08	34340.2	26921.6	38213.9	35194.9
705.08	34743.2	26326.6	37263.4	35475
704.08	34971	26944	38217.8	36019.8
703.08	35382.7	26964.4	38946.6	35168.7
702.08	33357.4	26257.4	37677.1	36508
701.08	33213.9	25519.1	36769.9	35473.6
700.08	34032.5	26999.9	39026.5	36226.5
699.08	36087.3	27250.5	36805.5	34618.6
698.08	33199.1	26197.6	38888.4	34900.1
697.08	34681	26317.9	38726.5	36055.7
696.08	33967.6	26505.1	37595.4	37679.8
695.08	33949.3	27832.4	38284.2	36029.9
694.08	33185.2	27657.5	39026.2	35938.9
693.08	34832.3	27401.1	37356.9	36312.4
692.08	34014.5	27176.2	36841.4	36744.2
691.08	34881	27441.2	38672.8	36288.7
690.08	33734.8	28066.7	39218.7	35377
689.08	35057.4	27850.3	38684.7	36202.5
688.08	34574.1	28387.7	39454.6	36276.5
687.08	36130.1	28529.5	40288	36625.4
686.08	36824.5	27061.4	39288.9	38166.4
685.08	36503.8	28261.9	40211.8	36499.3
684.08	35754.2	25628.6	39521	38371.2
683.08	34653.2	26246.4	38600.6	38256.6
682.08	34723.3	27124.7	38296.8	35419.4
681.08	33969.3	26759.1	39862	35901.3
680.08	33953.8	26981.1	38663.2	36074.3
679.08	34880.9	27174.3	39546.6	36194.6
678.08	35218.2	27362.2	40574.4	37056.8
677.08	34250.4	26833.8	38360.8	35603.3
676.08	34490.4	28253.1	38905.5	37348.9
675.08	33813.3	26981.2	40714.5	38601
674.08	37065.2	26850	38745.5	37741.7
673.08	35160.3	27370.3	39165.8	36514
672.08	34454.9	27140	39955.9	39100.5
671.08	35209.8	27503.7	40736.6	36533.7
670.08	37047.4	27630.5	40136.2	37365.1
669.08	36199.5	27709.7	39704.5	38674.8
668.08	35292.9	28694.3	40485.3	36871.6
667.08	35291.8	27807.2	41365.7	38451.7
666.08	35656.3	28740.8	39533.5	38537.7
665.08	35484.4	27152.8	39641.1	36527.2
664.08	34777.9	27380	39563.4	37173.8
663.08	34609.5	28153.6	41405.2	36748.9
662.08	34790.1	27251.8	39060.6	38721.6
661.08	34706.9	28540.4	40335.1	37938.7
660.08	35507.7	28348.1	38802.4	38254
659.08	35127.1	26687.2	39873.6	37825.9
658.08	35537.9	28237	39844	38941
657.08	35868.9	26928.7	41269	37335.7
656.08	35725.2	28267.2	41092.3	37086.2
655.08	36572.8	28388.7	38950.6	38149.7
654.08	37216.4	28245.6	41123.2	38657
653.08	36487.6	28245.7	40648.9	37710.8
652.08	36072	29869.5	41184.3	38857.4
651.08	36452.2	28759.9	39717.6	37915.9
650.08	35831.9	28817.2	40678.3	39365.5
649.08	35804.8	28398.1	40201.6	39405.8
648.08	37933.2	29014.1	41377.7	37662.7
647.08	36396.4	29068.2	39710.4	39534.2
646.08	38229.1	29572.8	41196.8	39838.3
645.08	36272.9	28723.3	40496.3	39445.8
644.08	37616.9	29259.6	41186.2	38093.7
643.08	35329	28545.7	41185.8	39559.5
642.08	36616	26860.4	41233.4	37983
641.08	37149.1	29942.6	40640.5	40280.4
640.08	36169.6	29330.3	41638.9	38481.1
639.08	36206.7	29745	40856.8	39405.2
638.08	37450.5	28055.1	42796.8	37482.6
637.08	36795.3	28959.3	41540.7	39354.4
636.08	35713.4	29713.2	42592.8	39531.9
635.08	37183.9	29394.6	42143.1	37622.2
634.08	36890.4	28803.2	40590.8	40442.1
633.08	36412.4	29455.6	42169.6	38248
632.08	35744.3	29652.5	41019	39955.3
631.08	37316	30887.9	40935	39495.6
630.08	35947.8	29953.5	43032.7	39318.7
629.08	37582.1	29372.1	42810.6	39538.2
628.08	37930.1	29481.7	44143.3	41215.6
627.08	37848.4	30561	43484.1	39153.1
626.08	37760.9	30488.1	42266.6	38827.2
625.08	37829	28467.1	42075.5	39205.6
624.08	36512.7	28482.9	43605.1	39189.7
623.08	37159.2	29159.7	42410.8	39318.9
622.08	38365	29306.4	42882.8	39827.1
621.08	36663	29598.4	44252.4	38766.8
620.08	36646.4	29201	42122.6	37885.2
619.08	37934.7	31356.9	42568.1	41469
618.08	39061.9	29345.7	43507.1	41257.1
617.08	39293.9	30625.2	45344.7	41880.9
616.08	38389.2	29104.5	44020.7	40263.6
615.08	36924.6	29381.8	43555.1	38901.1
614.08	37627.8	28987.7	44671.7	39179.5
613.08	38231.1	29282.4	42840.7	38750
612.08	37236	30972.8	41939.3	41424.4
611.08	36672	29059.8	42531.4	39770.9
610.08	38372.1	30690.3	41845.5	39434.3
609.08	37197.6	29748.6	41903.5	40131.1
608.08	38705.1	30725.7	43227.7	39148.3
607.08	38533.9	30599	43424.2	39976.3
606.08	38201.2	30546.4	43652.5	40785.2
605.08	37628.4	29776.4	44069.8	39618.2
604.08	38032.9	30946.6	42993.1	40632.3
603.08	39823.7	30264.7	44191.5	40554.4
602.08	38045.4	30414.5	44287.4	39475.3
601.08	39558.1	31109.6	42614.8	40900.9
600.08	39398.7	29715.4	42001.7	40564
599.08	37093	30746.2	42863.6	40694.3
598.08	37332.2	30616.9	42907.4	42326.1
597.08	39336.4	30981.6	43928.1	40444.7
596.08	37701.8	29806.6	42821.9	40899.6
595.08	38171	31357.4	43565.9	39974.3
594.08	38881.6	32125.2	43949.8	41624.3
593.08	38639	31439.6	43640.8	40789.9
592.08	39906	30589.2	44322.4	41045.5
591.08	40107	29125.9	43630.6	39643.3
590.08	38409.5	30533.6	43913.7	40721.7
589.08	36951.3	30474.3	42641.5	41153.6
588.08	38144	30779.3	43597	40890.1
587.08	39679.4	30562	44159.7	41502.7
586.08	39346.7	31332.8	44764.8	39061.9
585.08	38786	31315.6	44236.1	41735.6
584.08	39739.4	30278.1	43678.1	40446.1
583.08	39813	31558.4	44148.5	40359
582.08	37771.1	30996.5	42059.2	39981.9
581.08	41120	32150.3	44197.7	41731.3
580.08	39791.9	30352.7	44659	41568.2
579.08	38198.8	31959.6	45479.3	39569.4
578.08	39197.5	32070.1	44322.3	40646.4
577.08	39532.1	31066.7	45250.7	40392
576.08	40791.3	30650.4	44685	42139.7
575.08	38897.4	30619.7	45143.2	40053.4
574.08	39285.2	30991.7	44830.5	43279.3
573.08	40598.2	31030	43506.7	41888.5
572.08	39182	31830.8	45816.6	41690
571.08	39594.7	30948.8	44309.6	41253.4
570.08	38988.4	31780.7	46134.7	40382.5
569.08	39461.1	31699.2	45403.6	39854.9
568.08	38755.6	31590.9	44127	41904.4
567.08	38739.9	31172.7	43808	41488.3
566.08	38798.2	31779.2	43870.2	41708.5
565.08	39258.9	29950.7	44405.5	39556
564.08	39204.9	31402.3	44609.6	39556.7
563.08	39357.5	31161.4	44680.9	41318.7
562.08	40489.7	31070.4	43789.4	40922.2
561.08	39779.4	32595.9	45357.1	41282.7
560.08	40876.2	32036.9	46599.1	41883.5
559.08	38896.1	32064.6	47149	41944.6
558.08	40708.4	33965.4	48897.1	43053.1
557.08	42452.6	33225.6	48147.3	42035.6
556.08	43903.3	33082.6	47769.9	42128.6
555.08	43179.5	34206.5	50258	43865.9
554.08	41298.4	32288.3	47095.3	43619.1
553.08	41972.3	33388.1	49156.4	43403.1
552.08	39902.9	33876.7	49573.4	44855.7
551.08	41731.9	32017.9	46441.6	43044.8
550.08	40882.8	32272.2	46952.9	41410.4
549.08	40117.7	31037.4	44216.9	41044.9
548.08	39197.1	30647.5	43737.9	40355.4
547.08	40105.9	30580.1	43948.9	39011.5
546.08	36859.3	30165.9	43181.5	38246.1
545.08	37068.7	29252.2	41833.4	40096.3
544.08	34946.6	29184.4	40839.7	37502.4
543.08	34936.1	28321.5	39668.7	35760.9
542.08	31493.3	25399.2	37626	34379.5
541.08	31535.9	24441.2	35584.4	33441.8
540.08	31089.8	25270.6	37287.5	33191
539.08	29580.6	25282.3	35289.5	32780.6
538.08	30644.3	26544.5	35980.9	32399.8
537.08	29734.4	25123.9	37257	32734.1
536.08	28279.7	25741.8	33686.3	31038.6
535.08	27771.2	23383.5	33319.7	30870.2
534.08	31839.4	24020.7	33678.8	31260.3
533.08	49097	30429.1	44896.3	40611.2
532.08	91796.9	57891.4	83890.4	72708.5
531.08	139698	107400	153275	126281
530.08	112126	110430	158647	112283
529.08	45080.8	44585	69284.4	48877.9
528.08	27143.3	23659.3	34800.2	30011
527.08	25621.4	22502.3	30458	28316.9
526.08	25128.9	19404.6	30471.6	28755.8
525.08	25962.3	20492.7	29148.5	27786.8
524.08	24012.5	19618.5	28836.7	26569.6
523.08	24557.8	18568.7	28759.5	27597.8
522.08	25453.4	19756.7	28627.9	27048.3
521.08	24315.2	18479.1	27679.6	28071.7
520.08	22820.9	19445.8	28761.6	26545.2
519.08	24994.8	19028.7	28925.3	27291
518.08	24639.6	18921.9	28423.4	28025.2
517.08	24510.8	20462.9	28339.2	26826.2
516.08	24320.3	19431.3	28993.4	26672
515.08	24693.4	19754.2	28658	27893.7
514.08	25136.4	19550.6	29217.3	27241.6
513.08	24389.6	19663.7	27692.2	27034
512.08	25502.9	20281.3	28157.5	27599
511.08	25069.7	19902.6	29012.6	25414.9
510.08	24753	19056.6	28117.5	27986.8
509.08	24201.4	19232.3	29143.1	27153.8
508.08	24005.2	19358.1	27533.9	27314.6
507.08	23948.8	19126.1	27304.3	27417.9
506.08	24664.2	19784.6	28860.7	27531.8
505.08	24674	19794.4	28248.3	27169.3
504.08	25462.5	18863.6	28634	28822.3
503.08	24725.7	20111.8	28653.1	27987.7
502.08	24043.9	19437.2	28473.3	27661.9
501.08	24910.6	19404.5	29166.5	27345.1
500.08	25448.3	19108.2	26597.9	27604.1
499.08	24322.3	20622.2	29391.1	27857.5
498.08	25414	19120.9	27768.6	27021.3
497.08	24394.5	20499.7	28938.7	27968.9
496.08	24690.1	20232.9	29090.6	27540.6
495.08	24162.5	21492.4	29457.2	28622.1
494.08	24655.6	19623.9	28187	28613.4
493.08	25828.5	21830.6	28177.3	28047.7
492.08	24553.1	20588	28570.8	28751.9
491.08	25429.6	19650.7	29931.7	27755.6
490.08	25005.5	19821.5	29258.6	28378.1
489.08	23586.6	19543.7	29660.6	28183.9
488.08	23540.1	20066	29123.6	27845.6
487.08	26410.3	20664.6	29325.9	27087.1
486.08	24980.9	20541.9	29746.9	26997.3
485.08	26168	20397.4	29939.3	28366.7
484.08	25024.9	21072.7	29143.2	28455
483.08	25752.7	20253.4	29184.8	28230.1
482.08	25917.2	20427	29474.8	27556.4
481.08	24309.7	21331.2	29560.7	28908.1
480.08	26251	19469.9	29163.1	27887.6
479.08	24509.4	20589	28228.3	27545.1
478.08	25308	21111.4	28573.7	28294.7
477.08	24745.4	20848	29674.4	28148
476.08	24610.2	21484.1	30028.3	28323.3
475.08	25154.5	20742.5	28318.7	27666
474.08	26133.9	20701.5	28859.4	28763.7
473.08	24912.1	21306.2	31260.1	28615.1
472.08	24776.1	20752.6	29442.9	27243.7
471.08	25424.1	19529.7	30373.1	28382.5
470.08	26210.5	21635.3	29865.8	29001.6
469.08	25989.6	20948.7	30805.9	27782
468.08	25406.3	20343.2	30108.8	29212.9
467.08	24813.2	21010	29693.2	28023.6
466.08	25960.2	20854.3	29971.2	30023.4
465.08	25748.8	20855.1	28911.5	28619.8
464.08	25214	22181.4	29241.5	28899
463.08	25162.1	20469.1	30413.2	29771.8
462.08	26524.5	21217.1	30777.4	28646.4
461.08	26868.3	20515	31331	27969
460.08	26790.2	22207.8	30104.7	28321.1
459.08	25550.3	20328.7	30739.2	29045.9
458.08	27271.4	20373.4	30891.3	29466.2
457.08	26123.4	21938	29578.9	28578.4
456.08	25859.2	21046.1	30515.4	29805.8
455.08	26553.1	21101.4	31618.8	29457.9
454.08	25563.2	20639.9	30603.4	29124.9
453.08	24878.8	21028.8	31129.2	28993.2
452.08	25839.7	20647	30884.4	28442.4
451.08	26403.6	20353.5	29654.1	29353.6
450.08	26575.3	21553.2	31245.3	28687.8
449.08	24749	21499.1	30868.8	28215.5
448.08	25734.6	22334.8	30452.2	28086.9
447.08	26029.5	20165.6	30341.2	28871.8
446.08	25970.5	20469.6	31358.6	29084.4
445.08	26394.8	21319.5	29857.7	28859.6
444.08	26405.7	21142.5	29644.3	29629
443.08	25009.7	20909.5	30594	29378.4
442.08	26166.1	21354.6	31192.9	29187.2
441.08	25843.7	20908.4	30239.7	28385
440.08	26695.9	20060.4	32161.5	29339.1
439.08	25185.2	21630.4	31180.2	30647.8
438.08	26378.6	21066.3	31134.9	29602.7
437.08	26481.4	22075.5	31127.2	30011.6
436.08	24927.3	21505.5	32501.6	29863.4
435.08	25655.4	21442.5	29443.1	29672.2
434.08	25915.8	20885.4	30597.5	29622.2
433.08	25911.1	21382	31536.4	28977.9
432.08	24265.5	22034	31568.8	29008.3
431.08	25386.3	20977.5	31417.4	30408.9
430.08	25530.2	22774.4	33076.9	29469.2
429.08	24494.5	21167.8	31299.7	29099.7
428.08	26446.1	21266.2	30939.8	29430.3
427.08	25871.1	21819.9	32676.4	29143.5
426.08	26578.3	21466.4	31758.2	30589.2
425.08	27427.1	21936.6	31578	28444.3
424.08	26774.5	21997	32241.2	30419.2
423.08	26904.1	23421.9	33853.9	30064.5
422.08	26837.8	22633.7	32888.7	31026.8
421.08	27835.2	20872.5	32033.6	29669.2
420.08	26604.6	21492.7	31776.9	29828.1
419.08	27382.6	20876.6	32095.2	28804.7
418.08	25015	21459.7	31196.6	28121.1
417.08	25553.4	20584.5	30552.4	28528.3
416.08	26659.2	20359.4	31587.1	28888.6
415.08	24834.6	21058.3	30604.5	28270.5
414.08	26298	21059.6	30858.5	28851.4
413.08	23188	20190.3	29637.8	27296.8
412.08	24145.9	20346.4	27992.2	27069.2
411.08	23655.4	19418.6	26762.9	25834.3
410.08	24666.5	19140.6	25919.2	25762.9
409.08	22246.6	18386.2	28039.5	25918
408.08	22906.2	18611.7	26645.3	26571.1
407.08	22525.8	18692.7	26496.3	24838.8
406.08	21530.2	19918.7	27521.8	24023.6
405.08	21470.7	17708.8	25527.6	25281.2
404.08	20317.1	16608.6	25227.3	23148.2
403.08	20648.6	17262	24949.5	24266.3
402.08	20907.3	17397.6	26223.3	26047.2
401.08	25267	20818	31628.8	28617.8
400.08	47371.8	37105	56082.3	46364.8
399.08	77081.4	75675.9	101936	74601.9
398.08	49887.7	50914.1	78125.7	52115
397.08	25618.6	19907.7	32903.1	27156.4
396.08	21255	17494.9	23787	24231.4
395.08	19613.2	16877.7	23426.2	23504.8
394.08	18862.8	15644.3	23425.9	23410.7
393.08	19132.7	14879.2	23623.9	24116.6
392.08	19566.2	15661.5	22695.3	24216.4
391.08	18284.7	15864.9	23150.1	23338
390.08	19463.8	16001.9	22843.5	24965.7
389.08	19208.6	17111.4	22163.6	23792.1
388.08	18788.8	15585.2	22356.8	23443
387.08	19265	15799.7	22393.4	23998.9
386.08	20210.8	16375.8	22161.8	24516.4
385.08	19881.2	15149.9	22541.7	22684.9
384.08	20263.8	15085	23427.4	23790.8
383.08	20436.4	16205.6	22127.7	24300.3
382.08	19936	14967.3	22915.4	23367.2
381.08	19776	15849.1	23502.8	24409.4
380.08	19978.9	15489.9	23037.7	25028.9
379.08	19561.3	16046.2	23366.4	24709.9
378.08	20367.4	15043.3	22995.9	25138.5
377.08	20531.1	16078.4	22908.4	24047.5
376.08	20349.5	16589.5	23209.6	24591.9
375.08	19987.6	16445.3	22742.7	25004.3
374.08	19860.3	15171.3	22091.6	23647.3
373.08	19675.1	16656.4	24706.1	22663.8
372.08	20404.1	16908.1	24130.6	24676.9
371.08	19840.6	17108.3	25053.9	24997.2
370.08	22183.2	17306.8	23882.8	24505
369.08	19199.5	17736.4	23061.7	24752.3
368.08	19659.4	16220.3	24076.7	24718.2
367.08	21185.6	16458.5	24256.7	24811.2
366.08	20373.2	16139.9	23434.7	25465.3
365.08	19825	17608.3	23442.7	24674.4
364.08	19282.6	16808.1	23740	24736.5
363.08	20572.6	15881.9	24156.4	25634.8
362.08	20109.3	17957.1	23900.8	25540.6
361.08	20332.8	17353.9	23409.3	25274.3
360.08	21011.8	16046.6	24340	24414.6
359.08	20122.1	16601.9	25238.4	23902.5
358.08	19616.1	16011.3	23337.8	25651.4
357.08	19543.1	16868.6	23870.2	25134.3
356.08	20933.3	16822.7	23979.2	25616.9
355.08	20307.1	15896.9	24778.6	24745.3
354.08	19813	16669.5	23174.3	25007.2
353.08	21281.5	17190.6	24432.4	24674.9
352.08	21682.4	17342	23954.4	25833.1
351.08	20811.3	17034.2	25495.1	26118.7
350.08	19399	17452.4	25101	26960.9
349.08	21286.3	17304.6	24065.4	27132.4
348.08	21874.5	17578.5	24073.2	25969.3
347.08	20939.8	18210.2	25051.2	29243.5
346.08	22206.1	17938.7	25099.3	28453.5
345.08	20762.8	16932.2	25059.1	26412.4
344.08	22622	16471.4	24420.1	26278.7
343.08	22093.9	16690.6	26092.3	26109.8
342.08	21837.6	17953.9	25927.6	25797.5
341.08	21984.5	18070.8	25092.1	26697.9
340.08	21946.7	16873.1	25516.6	26547.5
339.08	21454.8	17079.6	25163.6	26605.4
338.08	21191.8	17068.8	26583.9	26366.5
337.08	22511.4	17222.4	25901.8	26288
336.08	22431.2	17726.9	24820.8	26059.5
335.08	21830.4	16767.3	25263.8	25469.3
334.08	22019.2	16357.8	25237.1	25813.8
333.08	21774.4	16617.2	26725.1	26769
332.08	23039.4	17309.4	25802	25940
331.08	20874.5	17878.3	26238.6	26933.5
330.08	20899	17940.1	26216.6	25862.1
329.08	22340.6	17447.8	25383.6	26637.4
328.08	22347.1	17335.6	24865.5	26459.1
327.08	20903.9	18124.7	24935.3	26361.8
326.08	21705.8	17307	26029.9	26585.1
325.08	22167.1	17636	24046	26761.4
324.08	22399.7	18332.2	24958.3	26463.2
323.08	22611.5	18240.2	26153.7	27866.2
322.08	21545.1	18018.5	25716	26776
321.08	22284.6	16488.4	24982.8	25363.4
320.08	21390.3	17662.3	26255.4	26885.7
319.08	21891.7	16700.6	25379.6	26278.1
318.08	22053.4	17810.8	25205.9	27163.7
317.08	22658.3	18174	25939.4	27440.2
316.08	22604.2	18568	26052.2	27687.6
315.08	22306.5	18663	26208.2	26896.3
314.08	22383.9	19133.4	26998.9	26849.8
313.08	24257.3	18294.2	28083.9	29124.5
312.08	24666.1	19009.3	29131.5	28320.5
311.08	24938.6	18695.5	29470.3	28494.3
310.08	23994.4	18911	28472.6	30277.9
309.08	24366.4	19936.2	27072	28488.3
308.08	24878.9	18574.5	27438	29895.3
307.08	23456.8	18457.2	28137.1	29698.2
306.08	23413.6	19456.2	26877.7	28105.1
305.08	23256.8	18647.2	25875.2	29363.5
304.08	23026.1	17364.9	25875.8	28896.2
303.08	22238.1	15705.7	24878.7	26983.9
302.08	21071.8	15402.1	23246	26378.8
301.08	19650.3	15551.9	22652.5	24571.2
300.08	17720.5	13526	20919.7	21668.5
299.08	16829.4	13495.7	18539.9	20756
298.08	14576.3	13006.6	18101.4	19124.2
297.08	15414.2	11134.1	16812.1	17690.6
296.08	12682.7	10592	15065	16511.4
295.08	12036.7	10324.2	15189.7	14160.9
294.08	10833.4	9709.94	13900.5	13734.4
293.08	9710.27	8229.86	11678.7	11162.1
292.08	9126.84	8066.32	11436.8	11175
291.08	8048.17	8576.86	12204.9	10024.7
290.08	9152.77	8344.98	11461.5	9900.35
289.08	12549.2	9912.28	13846.3	11861.9
288.08	30156.5	22975.1	32165.8	28779.7
287.08	52248.2	49728.1	69847.3	50829.9
286.08	59559	52146.6	82170.4	57893.6
285.08	90324.1	74466.7	105385	97911.9
284.08	107837	80682	108241	165533
283.08	66947.3	51339.2	78126.4	99443.4
282.08	14832.5	11082	21937.7	18868.5
281.08	5834.11	4328.92	7360.26	6488.94
280.08	4450.2	3707.56	5619.3	5089.86
279.08	3293.54	2617.13	4442.7	3944.22
278.08	2889.27	2753.23	3949.01	4229.57
277.08	2933.33	2414.17	3252.82	3660.2
276.08	3061.28	2067.92	3697.32	3577.61
275.08	2694.73	2267.67	3320.22	3259.6
274.08	2977.9	2019	3475.56	3583.94
273.08	2750.3	2085.09	3981.35	3516.15
272.08	1847.95	2099.24	3729.09	3080.73
271.08	2512.45	2231.64	3335.69	2805.47
270.08	2731.32	1981.77	3725.81	2913.06
269.08	2974.45	1829.08	4107.99	3525.64
268.08	2653.8	1832.95	4273.57	3014.75
267.08	2215.21	2162.13	4028.83	3198.77
266.08	2640.8	1770.6	3365.05	3169.77
265.08	2801.52	1962.37	3703.32	3118.75
264.08	2827.54	2029.4	3306.7	3615.92
263.08	2500.74	1999.91	3134.87	3103.7
262.08	2452.64	2060.77	3072.11	3357.56
261.08	2252.41	2236.39	3422.26	2931.66
260.08	2649.4	2182.27	3720.09	3540.65
259.08	2048.16	2288.5	3350.23	3357.75
258.08	2194.25	1599.57	3698.51	3195.12
257.08	2974.26	2177.31	3563.92	3290.22
256.08	2642.95	1894.08	3658.35	3622.6
255.08	2633.92	2056.43	3932.43	2871.13
254.08	2589.34	1798.09	3578.36	3472.87
253.08	2539.27	2047.62	3550.54	3054.28
252.08	2463.93	2072.38	3874.78	3404.88
251.08	2063.1	2075.41	4128.56	3007.95
250.08	2398.89	2057.33	3225.48	3330.87
249.08	2636.21	1683.54	2904.63	3487.55
248.08	2493.63	2095.48	3742.74	3135.53
247.08	2902.6	1937.28	3410.95	3337.63
246.08	2942.4	1755.16	3879.67	3650.53
245.08	2878.33	1889.21	4016.4	3133.81
244.08	2256.71	1880.09	3320.69	3111.54
243.08	2295.97	1942.28	3688.59	2593.97
242.08	2683.61	1899.18	3122.65	2782.21
241.08	2777.49	1719.29	3235.84	2687.03
240.08	2913.55	1740.95	2961.58	3212.29
239.08	2413.93	1582.1	3365.86	2520.47
238.08	2473	1877.66	3111.78	2902.25
237.08	2566.01	1995.22	3233.18	3289.46
236.08	2353.92	2385.04	3602.19	3241.52
235.08	2489.01	1879.3	3248.39	2801.66
234.08	2691.19	1664.47	3459.36	3098.35
233.08	2208.33	2139.88	3455.45	2801.48
232.08	2161.88	2064.23	3355.52	3105.37
231.08	2852.87	2080.24	3131.45	3063.42
230.08	2817.55	2047.76	3472.06	3181.8
229.08	2535.42	1728.75	3482.73	2574.26
228.08	2641.35	2053.15	3202.11	2706.97
227.08	2482.53	2156.81	3469.43	3165.59
226.08	2864.52	2047.26	3508.09	2857.83
225.08	2528.44	1993.27	2866.96	2590.08
224.08	3029.62	1923.44	3070.6	2933.26
223.08	2769.58	1706.66	3181.31	3110.45
222.08	2791.67	1865.52	3484.26	3153.49
221.08	2756.08	2230.17	3588.7	3692.12
220.08	2740.79	1831.38	3441.53	3532.84
219.08	2978.36	2070.34	3278.56	3048.52
218.08	2836.99	2067.21	3552.59	2623.45
217.08	2691.75	2211.93	2877.79	2972.79
216.08	2352.2	1803.43	3048.41	3374.83
215.08	2724.14	1949.38	3816.18	3192.39
214.08	2582.38	2250.01	3171.31	3103.02
213.08	2495.97	2027.01	3716.54	2936.63
212.08	2466.4	1740.66	3339.58	2979.07
211.08	2581.35	2056.73	3395.36	3642.93
210.08	2440.18	2120.55	3956.78	3310.41
209.08	2825.31	2347.5	3545.35	3209.73
208.08	2606.73	1907.73	3484.7	3108.96
207.08	3449.05	2088.77	3952.26	2999.01
206.08	2753.46	2263.96	3495.62	3355.87
205.08	2309.31	1799.81	2907.02	3351.01
204.08	2769.8	1840.36	3373.35	3181.63
203.08	2773.53	2532.49	4155.63	2817.23
202.08	2742.97	2424.15	3531.87	2950.42
201.08	3211.13	2101.2	3040.86	3387.04
200.08	2952.08	1797.83	3798.93	2830.09
199.08	2587.83	2003.27	3446.72	3060.52
198.08	3048.9	2073.86	3920.43	3241.27
197.08	3099.68	2253.17	3161.78	2899.29
196.08	2785.38	1920.97	3711.86	3093.73
195.08	2995.38	1798.1	3277.67	3301.5
194.08	3063.22	1784.18	3645.64	2981.14
193.08	3600.96	1880.16	3291.35	3099.48
192.08	3474.39	1812.61	3511.61	3122.74
191.08	3039.61	2100.66	3301.41	3238.07
190.08	3053.59	2250.48	3573.12	3118.49
189.08	3020.03	2228.14	3639.47	3356.56
188.08	3165.59	2105.61	3812.65	3101.83
187.08	3261.11	2317.98	4854.55	3754.23
186.08	3042.79	1947.65	4415.8	3038.84
185.08	3280.87	1894.72	3692.94	3388.02
184.08	2690.38	1977.47	3326.11	3400.16
183.08	2742.07	2116.51	3227.54	3004.82
182.08	2867.53	1912.33	3520.39	3350.79
181.08	2907.99	2373.07	4665.39	3686.45
180.08	3338.77	2311.72	5474.82	3956.42
179.08	3054.48	2143.19	4898.57	3441.79
178.08	2815.13	1821.06	3599.72	3189.18
177.08	3103.5	2257.6	3609.59	3249.57
176.08	3405.83	2147.47	2818.74	2872.82
175.08	2971.78	2161.15	3036.48	3214.74
174.08	3372.27	1759.51	3042.08	3049.9
173.08	3009.08	1435.36	3106.54	2587.83
172.08	3899.73	1963.53	3144.92	3149.65
171.08	3316.63	1891.85	3005.48	3392.39
170.08	3463.57	1762.82	3060.53	2984.67
169.08	3190.4	2044.34	3550.2	3358.05
168.08	3513.53	2324.75	3020.85	2963.19
167.08	3294.56	2583.02	3306.1	3777.09
166.08	3524.14	1847.83	3031.1	3253.2
165.08	3692.02	2489.34	3182.1	2781.67
164.08	3450.31	1981.61	3276.05	3364.94
163.08	2677.42	1857.4	3027.14	3324.8
162.08	3094.12	1747.73	3168.66	2864.55
161.08	2880.78	2244.97	3134.8	3070.18
160.08	2724.75	2008.43	3439.96	2815.5
159.08	2587.44	1980.73	3303.08	3121.71
158.08	3083.05	1688.39	3063.02	2998.56
157.08	3001.89	2391.58	3338.54	2844.77
156.08	3570.27	2095.31	3655.04	2773.79
155.08	4014.04	2170.73	3396.99	3554.22
154.08	6935	2564.56	4255.07	3771.53
153.08	10455.4	3512.66	5986.98	6538.74
152.08	11294.5	4364.59	7592.97	7676.66
151.08	7263.11	3520.5	6593.88	4994.91
150.08	4594.49	2322.75	4259.21	3456.52
149.08	3265.95	2521.05	3548.31	2750.1
148.08	2659.4	2304.8	3872.42	3008.15
147.08	3366.82	1944.61	2648.66	2745.16
146.08	2695.33	2050.17	2799.65	2898.93
145.08	2563.86	1681.41	3433.31	2906.06
144.08	2776.63	2189.23	2798.19	3056.02
143.08	2606.88	2138.68	3192.73	3239.7
142.08	2788.61	1671.86	3137.45	2748.77
141.08	2525.54	2255.25	2772.15	3083.21
140.08	2725.61	2038.78	2970.55	3006.96
139.08	2739.44	1857.77	3014.51	3047.22
138.08	2974.38	1760.24	3182.83	2866.09
137.08	3356.04	1627.37	2535.6	2983.09
136.08	3261.31	2119.47	3191.91	2578.29
135.08	3536.65	2275.36	2804.83	2640.67
134.08	3346.86	1647.71	3284.72	3357.97
133.08	3401.65	2307.06	3314.71	3215.18
132.08	2767.4	1922.03	3071.07	3125.59
131.08	2691.66	2238.42	2843.72	3030.92
130.08	2866.21	2015	3534.12	2826.72
129.08	2662.11	2184.68	3655.32	3093.48
128.08	3098.19	1888.88	3079.45	2386
127.08	2697.96	2098.02	3446.9	3194.65
126.08	3098.86	1675.75	3655.76	2698.81
125.08	2976.19	1903.3	3143.21	2487.63
124.08	3214.59	1628.12	3586.92	3149.72
123.08	3153.57	1825.1	3474.05	2868.67
122.08	3067.36	2237.24	3091.36	3180.1
121.08	3471.36	1988.12	3395.56	3268.45
120.08	3668.54	1841.82	3421.99	3070.58
119.08	3369.7	1854.13	3350.42	3291.91
118.08	3125.9	1782.3	3544.06	2852
117.08	2651.11	2004.15	3008.39	3295.77
116.08	2930.29	2044.26	3365.51	3356.86
115.08	2965.12	2268.08	3316.46	3014.9
114.08	3096.22	1774.02	3200.3	2765.77
113.08	2644.59	1994.49	3326.49	2776.38
112.08	2869.33	2170.84	3260.96	2997.54
111.08	2521.72	2253.93	3330.17	3114.16
110.08	2472.76	1793.77	3290.61	2890.18
109.08	2709.36	2111.96	2992.04	2974.11
108.08	2565.84	2173.37	3248.14	2698.49
107.08	2390.22	1967.05	3236.46	2857.94
106.08	2592.08	1945.27	3244.86	2877.31
105.08	2513.47	1794.17	3436.18	2849.98
104.08	3761.91	1688.22	3206.78	3084.33
103.08	6419	2045.8	3875.33	3435.31
102.08	10440.4	3111.94	5594.82	5657.19
101.08	12551.5	4717.97	8659.34	7554.09
100.08	7134.85	3555.43	7355.86	5141.17
99.08	2957.96	2138	3471.56	3009.93
98.08	2186.43	2164.83	2636.64	2675.96
97.08	2390.27	2049.65	3142.39	2920.33
96.08	2655.81	1961.32	3101.9	3359.62
95.08	2723.18	2140.67	2808	2506.99
94.08	2209.96	2341.09	3417.88	3131.1
93.08	2476.78	1615.31	3150.06	3280.37
92.08	2569.93	2064.4	2671.85	2892.87
91.08	2473.49	1936.74	2782.7	3066.36
90.08	2528.18	1943.86	3146.38	2853.51
89.08	2118.73	2067.95	2934.13	2902.34
88.08	2508.11	2021.45	2960.2	3311.79
87.08	2391.41	1650.3	3303.62	3270.06
86.08	2242.27	1920	3108.14	2941.91
85.08	2908.03	2346.86	3307.79	2796.53
84.08	2794.87	1914.13	2956.45	3042.26
83.08	2880.16	2166.07	2887.16	2903.04
82.08	2584.12	1935.99	3290.13	3533.56
81.08	2595.43	2023.07	3416.58	3033.08
80.08	2606.25	1998.58	2906.05	2361.64
79.08	2375.03	1817.48	2582.78	2662.54
78.08	2160.24	2394.8	2891.58	2808.14
77.08	3008.17	2052.38	2745.54	2490.72
76.08	2654.04	1753.63	2815.85	3405.92
75.08	2617.87	2190.34	2664.63	2527.74
74.08	2679.05	2142.16	3422.56	3216.83
73.08	2552.32	2026.61	2742.09	2888.11
72.08	2472.58	2264.53	2586.3	2626.66
71.08	2376.75	1774.06	3075.05	2964.06
70.08	2323.71	2028.25	3110.95	2830.8
69.08	2954.87	2405.23	3419.11	3191.81
68.08	2830.74	2536.44	4364.23	4239.91
67.08	2922.78	2493.71	5566.44	3915.06
66.08	2535.55	2370.58	4409.58	2813.65
65.08	2776.98	2459.26	2960.86	2999.15
64.08	2327.52	1876.56	3090.41	2575.55
63.08	2857.57	2035.44	3136.13	2734.51
62.08	2361.28	2330.77	2875.6	3110.22
61.08	2752.49	2058.47	2871.28	3369.81
60.08	2517.06	2032.6	3289.41	2266.51
59.08	2537.02	2208.42	2996.84	2826.08
58.08	2897.42	2305.5	3193.55	2713.94
57.08	3195.96	2048.83	2965.3	2208.99
56.08	2510.9	2068.67	2803.98	2879.68
55.08	2216.76	2709.23	2984.54	2901.91
54.08	2807.41	2132.92	2995.02	2921.54
53.08	2695.97	1876.56	3258.44	2663.2
52.08	2959.88	2048.4	3270.3	2757.15
51.08	2915.57	2272.91	2951.81	2535.2
50.08	2673.75	2319.6	3351.09	3298.7
49.08	2987.15	2566.68	3826.3	3638.71
48.08	3411.46	2453.34	4118.76	3359.45
47.08	3263.14	2449.43	3644.75	2914.85
46.08	2668.3	2222.57	3703	3109.42
45.08	2737.12	2333.98	3535.16	3003.9
44.08	2892.87	2107.29	2921.59	3465.32
43.08	2790.79	2104.28	3386.82	2813.72
42.08	2975.74	2412.05	3285.07	2909.19
41.08	2291.13	2166.33	3083.81	2693.3
40.08	2688.41	2231.56	3213.12	2528.05
39.08	2197.19	2416.51	3061.06	2491.51
38.08	2881.86	2064.91	2677.93	2666.98
37.08	2681.46	2095.38	2304.29	2577.65
36.08	2430.24	2312.67	2853.24	2528.63
35.08	2395.54	1815.64	2649.81	2586.45
34.08	2274.9	1932.35	2727.82	2502.86
33.08	2554.53	1722.02	3113.98	2208.5
32.08	2371.57	2140.66	3089.1	2363.34
31.08	2883.63	1766.1	3067.12	2415.45
30.08	2792.57	2022.7	2771.75	2743.7
29.08	3007.6	1974.12	2730.41	2306.23
28.08	3225.12	2373.46	3529.8	3087.05
27.08	3644.07	3337.13	4608.37	3546.62
26.08	4829.4	4306.59	5026.63	3902.85
25.08	5111.99	4265.96	5995.92	4924.23
24.08	4603.74	3548.62	5536.74	4506.02
23.08	4440.59	2933.43	5806.47	4001.04
22.08	3181.74	3322.87	4168.99	3412.32
21.08	2774.99	2406.17	3551.26	2872.12
20.08	2161.24	1836.37	3292.72	2514.37
19.08	2482.09	1582.78	2801.96	2703.35
18.08	2936.03	2080.21	3406.54	2881.73
17.08	2436.45	2085.07	3197.82	2919.7
16.08	2808.25	2169.96	3324.93	2811.14
15.08	2424.1	2254.83	3116.71	2661.92
14.08	2277.13	1824.64	2782.34	2420.33
13.08	2265.31	1973.21	2816.19	2772.61
12.08	1986.01	1743.69	2613.9	2539.83
11.08	2038.06	1755.16	2475.5	2116.3
10.08	1808.84	1381.77	1770.8	1855.36
9.08	2175.31	1749.4	2506.46	1883.15
8.08	1915.29	1383.19	2306.39	1781.02
7.08	1659.26	1433.65	1959.55	1833.26
6.08	1327.7	902.709	1466.11	1439.76
5.08	1298.27	767.619	1143.55	926.786
4.08	1483.72	1008.57	1442.6	1354
3.08	995.232	852.896	1459.45	1051.48
2.08	118.541	632.411	1385.05	459.912
1.08	75.0792	86.0688	335.646	150.618
0.08	43.0406	21.5196	136.241	104.65
-0.92	10.993	0	43.0528	24.4853
-1.92	10.5353	64.5935	21.5322	12.321
-2.92	0	21.5333	0	30.7474
-3.92	0	0	86.1548	43.0765
-4.92	21.5457	21.5455	0	0
-5.92	0	0	0	43.0983
-6.92	21.5535	0	43.1068	7.15126
-7.92	43.1148	0	21.5562	35.5295
-8.92	0	64.688	0	0.4345
-9.92	21.5673	43.1351	0	0

## Sheet: Fig. 2B
	S-Gel	S-PIL5	S-PIL10	S-PIL15
shear strength 1	24.8975	66.1755	89.0813	110.259
shear strength 2	29.4929	70.7751	94.8477	121.2
shear strength 3	29.2961	64.9197	100.2	108.659

## Sheet: Fig. 2D
	time (min)	weight			SR			mean	SD
S-Gel	0	0.2061	0.1968	0.1623	1	1	1	1	0
	20	0.2706	0.2632	0.2232	1.31295	1.3374	1.37523	1.34186	0.0313771
	40	0.3137	0.3006	0.2648	1.52208	1.52744	1.63155	1.56035	0.0617127
	60	0.3482	0.3312	0.2976	1.68947	1.68293	1.83364	1.73535	0.0851888
	90	0.3921	0.3823	0.3401	1.90247	1.94258	2.0955	1.98019	0.10186
	120	0.435	0.4059	0.3612	2.11063	2.0625	2.22551	2.13288	0.0837514
	180	0.5076	0.4733	0.4039	2.46288	2.40498	2.4886	2.45215	0.0428306
	240	0.5579	0.5243	0.4385	2.70694	2.66413	2.70179	2.69095	0.023373
	360	0.5838	0.5515	0.4871	2.83261	2.80234	3.00123	2.87873	0.107168
	480	0.5903	0.5601	0.4882	2.86414	2.84604	3.00801	2.90606	0.0887512
	720	0.5912	0.5615	0.4896	2.86851	2.85315	3.01664	2.91277	0.0902816
	960	0.5915	0.5617	0.4902	2.86997	2.85417	3.02033	2.91482	0.091716
	1200	0.5914	0.5619	0.4904	2.86948	2.85518	3.02157	2.91541	0.0922108
S-PIL5	0	0.1908	0.1848	0.1742	1	1	1	1	0
	20	0.1794	0.1884	0.1648	0.940252	1.01948	0.946039	0.96859	0.0441671
	40	0.1825	0.1917	0.1674	0.956499	1.03734	0.960964	0.984934	0.0454381
	60	0.1846	0.1935	0.1685	0.967505	1.04708	0.967279	0.993954	0.0460068
	90	0.189	0.1979	0.1714	0.990566	1.07089	0.983927	1.01513	0.0484042
	120	0.1916	0.2023	0.1735	1.00419	1.0947	0.995982	1.03162	0.054777
	180	0.1975	0.2055	0.1754	1.03512	1.11201	1.00689	1.05134	0.0544076
	240	0.2026	0.21	0.1773	1.06184	1.13636	1.0178	1.072	0.059933
	360	0.21	0.2157	0.1791	1.10063	1.16721	1.02813	1.09866	0.0695606
	480	0.2149	0.224	0.1798	1.12631	1.21212	1.03215	1.12353	0.0900194
	720	0.2151	0.2248	0.1799	1.12736	1.21645	1.03272	1.12551	0.0918786
	960	0.2149	0.2249	0.1792	1.12631	1.21699	1.0287	1.124	0.0941656
	1200	0.2155	0.2254	0.1768	1.12945	1.2197	1.01493	1.12136	0.102626
S-PIL10	0	0.1738	0.169	0.1626	1	1	1	1	0
	20	0.1779	0.1712	0.1601	1.02359	1.01302	0.984625	1.00708	0.0201505
	40	0.1792	0.1732	0.1619	1.03107	1.02485	0.995695	1.01721	0.0188865
	60	0.1809	0.1747	0.1636	1.04085	1.03373	1.00615	1.02691	0.0183279
	90	0.1824	0.1762	0.1648	1.04948	1.0426	1.01353	1.03521	0.0190837
	120	0.1836	0.1772	0.1666	1.05639	1.04852	1.0246	1.04317	0.0165551
	180	0.1855	0.179	0.1677	1.06732	1.05917	1.03137	1.05262	0.0188512
	240	0.187	0.1792	0.1685	1.07595	1.06036	1.03629	1.05753	0.0199823
	360	0.1879	0.1791	0.1677	1.08113	1.05976	1.03137	1.05742	0.0249639
	480	0.1892	0.1789	0.1679	1.08861	1.05858	1.0326	1.05993	0.0280304
	720	0.1897	0.179	0.1678	1.09148	1.05917	1.03198	1.06088	0.0297888
	960	0.1901	0.1786	0.1677	1.09379	1.0568	1.03137	1.06065	0.0313877
	1200	0.1906	0.1776	0.1675	1.09666	1.05089	1.03014	1.05923	0.0340391
S-PIL15	0	0.177	0.1789	0.1684	1	1	1	1	0
	20	0.1752	0.1743	0.1683	0.989831	0.974287	0.999406	0.987841	0.012677
	40	0.1773	0.1746	0.1693	1.00169	0.975964	1.00534	0.994335	0.0160134
	60	0.1777	0.1749	0.1705	1.00395	0.977641	1.01247	0.998022	0.0181567
	90	0.1788	0.1751	0.1715	1.01017	0.978759	1.01841	1.00245	0.0209228
	120	0.179	0.1753	0.1738	1.0113	0.979877	1.03207	1.00775	0.0262754
	180	0.1799	0.1752	0.1739	1.01638	0.979318	1.03266	1.00945	0.027338
	240	0.18	0.1755	0.1744	1.01695	0.980995	1.03563	1.01119	0.0277686
	360	0.179	0.1752	0.1743	1.0113	0.979318	1.03504	1.00855	0.0279603
	480	0.1781	0.1751	0.175	1.00621	0.978759	1.03919	1.00806	0.0302587
	720	0.1782	0.1753	0.1753	1.00678	0.979877	1.04097	1.00921	0.0306209
	960	0.1782	0.1755	0.1753	1.00678	0.980995	1.04097	1.00958	0.0300875
	1200	0.1783	0.1754	0.1752	1.00734	0.980436	1.04038	1.00939	0.0300242

## Sheet: Fig. 2F
Stain (%)	Stress (cycle-1)	Stain (%)	Stress (cycle-100)	Stain (%)	Stress (cycle-200)	Stain (%)	Stress (cycle-300)	Stain (%)	Stress (cycle-400)	Stain (%)	Stress (cycle-500)	Stain (%)	Stress (cycle-600)	Stain (%)	Stress (cycle-700)	Stain (%)	Stress (cycle-800)	Stain (%)	Stress (cycle-900)	Stain (%)	Stress (cycle-1000)
0	-0.22865	-0.03718	-2.61626	-0.03098	-2.71802	-0.04338	-3.13521	-0.04338	-3.25469	-0.04957	-3.36858	-0.04338	-2.97378	-0.05577	-2.89231	-0.04338	-3.09607	-0.04338	-2.77633	-0.04957	-2.7688
0	-0.33547	-0.03718	-2.5355	-0.03098	-2.67297	-0.04338	-3.0123	-0.04338	-2.95072	-0.04957	-3.06676	-0.04957	-2.94325	-0.05577	-2.65107	-0.04338	-2.62736	-0.04957	-2.65012	-0.05577	-2.82445
0.0062	0.03321	-0.03718	-2.48334	-0.03098	-2.70587	-0.04338	-3.0763	-0.04338	-3.26228	-0.04957	-3.43523	-0.04957	-2.91244	-0.05577	-2.81627	-0.04338	-3.04609	-0.04957	-2.92286	-0.05577	-2.6718
0.0062	-0.26016	-0.03718	-2.46965	-0.03098	-2.80118	-0.04338	-3.0689	-0.04338	-2.81382	-0.04957	-3.1931	-0.04957	-2.92224	-0.05577	-2.73395	-0.04338	-2.83172	-0.04957	-2.59194	-0.05577	-2.84194
0.0062	-0.2399	-0.03718	-2.5464	-0.03098	-2.70396	-0.04338	-3.10538	-0.04338	-3.27311	-0.04957	-3.42737	-0.04957	-2.91917	-0.05577	-2.89626	-0.04338	-3.09164	-0.04957	-2.67169	-0.04957	-2.73861
0.01239	-0.3671	-0.03718	-2.55875	-0.03098	-2.78418	-0.04338	-3.0646	-0.04338	-3.17438	-0.04957	-3.16223	-0.04957	-2.97893	-0.05577	-2.714	-0.04338	-2.67837	-0.04957	-2.72189	-0.04957	-2.71911
0.01239	0.08467	-0.03718	-2.52549	-0.03098	-2.66649	-0.04338	-3.03889	-0.04338	-3.3184	-0.04957	-3.24827	-0.04957	-2.93575	-0.05577	-2.74059	-0.04338	-3.0298	-0.04957	-2.86162	-0.04957	-2.68551
0.01859	-0.23184	-0.03718	-2.46645	-0.03098	-2.75671	-0.04338	-3.10999	-0.04338	-3.00889	-0.04957	-3.25273	-0.04957	-2.91144	-0.04957	-2.78045	-0.04338	-2.83276	-0.04957	-2.61104	-0.04957	-2.74524
0.02479	-0.10997	-0.03718	-2.53409	-0.03098	-2.71809	-0.03718	-3.08292	-0.04338	-3.18298	-0.04338	-3.33912	-0.04338	-2.9656	-0.04957	-2.83305	-0.04338	-3.02683	-0.04338	-2.68676	-0.04957	-2.75221
0.03098	-0.42779	-0.03718	-2.44733	-0.03098	-2.73385	-0.03718	-3.08221	-0.03718	-3.06912	-0.04338	-3.2183	-0.04338	-2.85158	-0.04957	-2.74726	-0.04338	-2.7405	-0.04338	-2.56108	-0.04957	-2.76135
0.03718	0.03506	-0.03098	-2.51933	-0.03098	-2.52862	-0.03718	-2.97751	-0.03718	-3.12794	-0.04338	-3.25152	-0.04338	-2.97012	-0.04338	-2.66343	-0.03718	-2.87824	-0.04338	-2.71912	-0.04338	-2.57401
0.04338	-0.21538	-0.03098	-2.48546	-0.02479	-2.82386	-0.03098	-3.06361	-0.03718	-2.86965	-0.03718	-3.23488	-0.03718	-2.82113	-0.04338	-2.74544	-0.03718	-2.84756	-0.03718	-2.68059	-0.04338	-2.75459
0.04957	0.06869	-0.03098	-2.51079	-0.02479	-2.62701	-0.03098	-3.08534	-0.03098	-3.18406	-0.03718	-3.30931	-0.03718	-2.94617	-0.03718	-2.85007	-0.03098	-2.99113	-0.03718	-2.68604	-0.03718	-2.69267
0.06196	-0.36546	-0.02479	-2.41015	-0.02479	-2.78777	-0.02479	-2.95242	-0.03098	-2.991	-0.03098	-3.18606	-0.03098	-2.85247	-0.03718	-2.70326	-0.03098	-2.79784	-0.03098	-2.57563	-0.03718	-2.78562
0.07436	-0.05948	-0.02479	-2.48319	-0.01859	-2.51072	-0.02479	-3.10549	-0.02479	-3.11083	-0.02479	-3.20294	-0.03098	-2.92445	-0.03098	-2.77882	-0.02479	-2.83223	-0.03098	-2.66661	-0.03098	-2.61257
0.09295	-0.04416	-0.01859	-2.48475	-0.01239	-2.80664	-0.01859	-3.06758	-0.01859	-3.07173	-0.02479	-3.22125	-0.02479	-2.88918	-0.02479	-2.63067	-0.01859	-2.79643	-0.02479	-2.6502	-0.02479	-2.67525
0.13632	0.18779	-0.01239	-2.59471	-0.01239	-2.59669	-0.01239	-3.05458	-0.01239	-3.28594	-0.01859	-3.24132	-0.01859	-2.92336	-0.01859	-2.78692	-0.01239	-2.89798	-0.02479	-2.67348	-0.01859	-2.7145
0.34081	0.83731	-0.01239	-2.37493	-0.0062	-2.7709	-0.0062	-2.96848	-0.0062	-2.95791	-0.01239	-3.20507	-0.01239	-2.8369	-0.01239	-2.72764	-0.0062	-2.89519	-0.01859	-2.56221	-0.01239	-2.82419
0.68161	2.78592	-0.0062	-2.47026	0	-2.48941	0	-3.0304	0	-3.15235	0	-3.23679	-0.0062	-2.89371	-0.0062	-2.77391	0	-2.81556	-0.01239	-2.62962	-0.0062	-2.51025
0.85511	-1.80509	0.0062	-2.41882	0.0062	-2.80918	0.01239	-3.07285	0.01239	-2.91367	0.0062	-3.2109	0	-2.84226	0.0062	-2.62251	0.0062	-2.83385	0	-2.64998	0	-2.63822
0.89849	0.55974	0.01239	-2.53766	0.01859	-2.50588	0.02479	-3.0687	0.02479	-3.25796	0.01859	-3.17752	0.01239	-2.93219	0.01859	-2.8035	0.01859	-2.85757	0.0062	-2.65044	0.01239	-2.67497
0.91708	0.55065	0.02479	-2.32281	0.03098	-2.80112	0.03718	-2.98731	0.03718	-2.93757	0.03718	-3.15163	0.02479	-2.8454	0.03098	-2.59145	0.03718	-2.88436	0.01859	-2.5565	0.03098	-2.771
0.93567	1.72995	0.03718	-2.44264	0.04338	-2.43068	0.06196	-3.02935	0.05577	-3.0109	0.05577	-3.15718	0.03718	-2.82175	0.05577	-2.83826	0.04957	-2.79066	0.03098	-2.59823	0.04338	-2.57701
0.94806	0.90197	0.05577	-2.33147	0.06196	-2.74017	0.11773	-2.85532	0.10534	-2.90747	0.10534	-3.101	0.06196	-2.87663	0.11773	-2.42381	0.08055	-2.65334	0.04957	-2.65327	0.07436	-2.54186
0.96045	1.3056	0.11154	-2.44577	0.11154	-2.437	0.25405	-2.5544	0.23547	-2.65133	0.23547	-2.68286	0.12393	-2.57887	0.26025	-2.25013	0.1673	-2.51813	0.08675	-2.61212	0.14872	-2.43152
0.97904	0.95095	0.26025	-1.77742	0.24786	-2.18776	0.47713	-2.3512	0.45854	-2.11906	0.45854	-2.36975	0.26645	-2.34259	0.48952	-1.89282	0.3532	-2.19735	0.1735	-2.26394	0.31602	-2.18446
0.99143	1.47025	0.5205	-1.3708	0.48332	-1.58138	0.66302	-2.78248	0.65683	-2.68772	0.65683	-3.00202	0.48952	-2.1813	0.67541	-2.80903	0.58247	-2.17751	0.35939	-1.94654	0.53909	-1.93975
1.01622	1.44688	0.72499	-2.3657	0.67541	-2.69394	0.76216	-3.61267	0.75597	-3.75931	0.74977	-3.81902	0.67541	-2.85337	0.76836	-3.10988	0.72499	-3.16893	0.59486	-1.97983	0.7064	-2.73988
1.04101	1.2704	0.83652	-3.06155	0.78075	-3.14266	0.83033	-2.51632	0.82413	-2.65543	0.81793	-2.63193	0.77456	-3.24334	0.83652	-2.30144	0.79934	-2.87952	0.74358	-3.06445	0.79315	-2.98319
1.08438	1.46923	0.89849	-2.00032	0.84272	-2.27143	0.89229	-2.83414	0.8799	-2.67858	0.8737	-2.85488	0.83652	-2.37859	0.89229	-2.29128	0.86131	-2.45686	0.81793	-2.72126	0.85511	-2.41157
1.14635	1.45505	0.95426	-1.99804	0.90468	-2.11214	0.94806	-2.30078	0.94186	-2.27206	0.93567	-2.47771	0.89229	-2.53667	0.94806	-2.21061	0.91708	-2.34219	0.8799	-2.14949	0.91088	-2.24607
1.24549	2.1247	1.01002	-1.63218	0.96045	-2.01116	1.01002	-2.68112	0.99763	-2.86505	0.99143	-2.80271	0.94806	-2.3762	1.00383	-2.3123	0.97284	-2.38772	0.93567	-2.21066	0.96665	-2.0846
1.38181	2.04823	1.06579	-2.05771	1.02242	-2.24637	1.07199	-2.33984	1.0596	-2.44139	1.0534	-2.50559	1.00383	-2.4396	1.06579	-2.2347	1.03481	-2.35184	0.99143	-2.14468	1.02861	-2.21284
1.49335	1.92861	1.12776	-1.89834	1.09058	-1.92602	1.14015	-2.54482	1.13395	-2.41222	1.12776	-2.68112	1.06579	-2.23636	1.14015	-2.10185	1.10297	-2.30558	1.0472	-2.16938	1.09058	-2.2837
1.55531	1.27608	1.20211	-1.71524	1.16493	-1.9398	1.2207	-2.1345	1.21451	-1.98086	1.20211	-2.34395	1.14015	-2.25263	1.21451	-2.0304	1.18352	-2.11433	1.12156	-2.00802	1.16493	-1.85414
1.5801	2.42003	1.28267	-1.56434	1.24549	-1.75614	1.30745	-2.34957	1.29506	-2.47796	1.28886	-2.59601	1.2207	-2.26112	1.29506	-2.14862	1.26408	-2.19947	1.19592	-2.02369	1.24549	-2.25754
1.59869	2.15431	1.36942	-1.7938	1.31985	-2.04441	1.3942	-2.23951	1.38181	-2.28056	1.36942	-2.26606	1.30126	-2.21199	1.37561	-1.98608	1.35083	-2.1458	1.28267	-1.99834	1.33224	-1.99871
1.61728	2.55335	1.44378	-1.80788	1.3942	-1.86331	1.46856	-2.49203	1.45617	-2.43389	1.44378	-2.6294	1.38181	-2.11876	1.44997	-2.1398	1.43138	-2.14309	1.36322	-2.04116	1.41279	-2.30958
1.62967	1.9304	1.51194	-1.74367	1.45617	-2.00545	1.53053	-2.1206	1.51813	-2.08045	1.51194	-2.35641	1.45617	-2.21608	1.50574	-2.03504	1.49954	-2.15867	1.44378	-1.96811	1.48715	-1.7659
1.64206	2.84657	1.5677	-1.46349	1.51194	-1.64976	1.5801	-2.0694	1.5677	-2.35209	1.5677	-2.38053	1.51813	-2.20037	1.56151	-1.97153	1.56151	-2.05404	1.51194	-2.04162	1.54912	-2.17891
1.65446	2.26498	1.61728	-1.49692	1.5677	-1.77144	1.62347	-2.12887	1.61728	-2.26918	1.61728	-2.10383	1.5739	-2.14184	1.61108	-1.9502	1.61108	-2.10814	1.5677	-1.8585	1.60488	-1.8511
1.67304	2.75403	1.65446	-1.69203	1.61728	-1.71771	1.66685	-2.24385	1.66065	-2.35343	1.66065	-2.38923	1.62347	-2.01021	1.65446	-1.96918	1.65446	-2.06539	1.61728	-1.90307	1.64826	-2.15705
1.69163	2.0586	1.69163	-1.46285	1.66065	-1.81712	1.70403	-1.98144	1.69783	-1.74788	1.69783	-2.24501	1.66685	-1.99041	1.69783	-1.85878	1.69163	-1.98412	1.66685	-1.8389	1.69163	-1.45652
1.72262	2.83593	1.72881	-1.38226	1.70403	-1.55696	1.74121	-2.02513	1.73501	-2.07679	1.74121	-2.19101	1.70403	-1.99167	1.74121	-1.84726	1.73501	-2.02305	1.70403	-1.79788	1.73501	-2.16849
1.7598	2.61686	1.76599	-1.32393	1.7474	-1.65359	1.78458	-1.95546	1.77838	-1.95812	1.77838	-2.10921	1.7474	-2.07758	1.78458	-1.85905	1.77219	-1.89803	1.74121	-1.72703	1.77219	-1.72962
1.82176	3.04828	1.80937	-1.46353	1.78458	-1.51853	1.82176	-2.03591	1.82176	-2.21345	1.82796	-2.21916	1.78458	-1.85177	1.83415	-1.84432	1.81556	-2.0262	1.78458	-1.79573	1.81556	-1.96217
1.91471	2.78481	1.85894	-1.41575	1.83415	-1.71165	1.87753	-1.88188	1.87133	-1.87285	1.87753	-2.09507	1.82796	-1.95498	1.88372	-1.69364	1.85894	-1.91085	1.82796	-1.75791	1.86514	-1.54856
2.03864	3.35014	1.91471	-1.31595	1.88372	-1.37092	1.93949	-1.87146	1.9271	-1.99151	1.9271	-2.03448	1.87753	-1.88408	1.93949	-1.71895	1.91471	-1.76963	1.87753	-1.74801	1.91471	-1.99578
2.15637	3.2954	1.98906	-1.19363	1.94569	-1.49387	2.01385	-1.82759	1.98906	-1.75939	1.98287	-1.98984	1.9333	-1.92902	2.00146	-1.69924	1.97048	-1.80148	1.9271	-1.56395	1.97048	-1.59329
2.22453	3.32917	2.06342	-1.24312	2.00765	-1.33324	2.08201	-1.75861	2.05723	-2.08373	2.04483	-1.99284	1.98906	-1.7495	2.05723	-1.71722	2.02624	-1.74871	1.98287	-1.63738	2.03244	-1.75452
2.25551	3.21421	2.14398	-1.19631	2.07582	-1.66689	2.15017	-1.78726	2.12539	-1.69339	2.1068	-1.9825	2.05103	-1.79934	2.11919	-1.60529	2.08821	-1.79267	2.04483	-1.70217	2.08821	-1.60154
2.2741	3.60413	2.21214	-1.25717	2.13778	-1.31135	2.20594	-1.88066	2.18735	-1.75852	2.16876	-1.87313	2.11299	-1.70366	2.17496	-1.65073	2.15017	-1.72311	2.1068	-1.65333	2.15017	-1.74205
2.28649	3.79529	2.26171	-1.16409	2.18735	-1.43951	2.25551	-1.68252	2.23692	-1.68469	2.21833	-1.92698	2.16876	-1.90603	2.22453	-1.57591	2.20594	-1.70914	2.16257	-1.51669	2.20594	-1.6504
2.29889	3.91124	2.29889	-1.08539	2.23692	-1.232	2.29269	-1.6625	2.28649	-1.92145	2.26791	-1.81765	2.22453	-1.72641	2.26791	-1.62168	2.25551	-1.72973	2.21214	-1.58743	2.25551	-1.56607
2.31128	3.70586	2.32987	-1.11632	2.2741	-1.48023	2.32987	-1.61928	2.32367	-1.67237	2.31748	-1.92406	2.26791	-1.77479	2.31128	-1.5038	2.29889	-1.87533	2.26171	-1.50482	2.29889	-1.71677
2.32987	3.82733	2.36085	-1.06485	2.31128	-1.23874	2.36085	-1.72519	2.36085	-1.58196	2.36085	-1.80534	2.31128	-1.57559	2.34846	-1.59678	2.33607	-1.66475	2.30508	-1.51796	2.34226	-1.57595
2.34226	3.81689	2.38564	-1.00427	2.34846	-1.18587	2.39183	-1.58784	2.39803	-1.49962	2.39803	-1.75117	2.35466	-1.75342	2.39183	-1.40623	2.37944	-1.61159	2.34226	-1.45027	2.38564	-1.48251
2.36085	4.02245	2.41662	-0.87662	2.38564	-1.031	2.42901	-1.45469	2.43521	-1.73466	2.43521	-1.64448	2.39183	-1.54884	2.42901	-1.46178	2.41662	-1.48919	2.38564	-1.53431	2.42282	-1.29185
2.38564	4.00196	2.4476	-0.93402	2.42282	-1.26989	2.46	-1.47051	2.46619	-1.50816	2.47239	-1.75487	2.42901	-1.60812	2.46619	-1.39171	2.46	-1.70486	2.42282	-1.41762	2.46	-1.66255
2.41662	3.97774	2.47859	-0.92544	2.46	-1.09285	2.49717	-1.53176	2.50337	-1.55765	2.50957	-1.67183	2.46619	-1.42741	2.50957	-1.46287	2.49717	-1.47483	2.46619	-1.35806	2.49717	-1.40304
2.46619	4.17522	2.51576	-0.92017	2.50337	-1.13537	2.54055	-1.46755	2.54055	-1.38202	2.54675	-1.67661	2.50957	-1.65024	2.54675	-1.34797	2.54055	-1.49334	2.50337	-1.4156	2.54055	-1.4212
2.54055	4.30643	2.55914	-0.75252	2.54055	-0.87231	2.59012	-1.29987	2.58392	-1.52773	2.59012	-1.51293	2.55294	-1.38145	2.59632	-1.35475	2.58392	-1.39009	2.54675	-1.27968	2.57773	-1.45953
2.63969	4.7581	2.60871	-0.75648	2.59012	-1.0574	2.63969	-1.34536	2.6273	-1.51996	2.6335	-1.61762	2.59632	-1.54584	2.63969	-1.23874	2.6273	-1.59857	2.58392	-1.43362	2.6211	-1.51533
2.75123	4.79166	2.67068	-0.72955	2.63969	-1.01948	2.69546	-1.31912	2.67687	-1.3898	2.67687	-1.52873	2.64589	-1.37407	2.68926	-1.33656	2.67687	-1.44062	2.6335	-1.32832	2.67068	-1.28898
2.84418	4.58684	2.74503	-0.66302	2.68926	-0.83505	2.75743	-1.28835	2.72644	-1.22118	2.72644	-1.58308	2.69546	-1.43537	2.73884	-1.31246	2.72644	-1.43699	2.67687	-1.25692	2.72025	-1.28876
2.89375	4.94766	2.82559	-0.41912	2.74503	-0.84599	2.81319	-1.06378	2.78841	-1.18895	2.78221	-1.37187	2.74503	-1.27366	2.78841	-1.20236	2.78221	-1.28252	2.72644	-1.21397	2.77602	-1.24703
2.92473	5.24374	2.89375	-0.64487	2.807	-0.68713	2.86896	-1.11681	2.85037	-1.2204	2.83798	-1.42118	2.8008	-1.36755	2.84418	-1.06152	2.83798	-1.36427	2.78221	-1.2909	2.83178	-1.39551
2.94332	5.20143	2.94952	-0.4962	2.86277	-0.82039	2.91853	-1.17504	2.90614	-1.20878	2.89994	-1.34184	2.85657	-1.20169	2.89994	-1.1118	2.89994	-1.2185	2.83798	-1.18388	2.88755	-1.05348
2.96191	5.23645	2.99289	-0.58267	2.91234	-0.72868	2.96811	-1.10056	2.96191	-1.05348	2.95571	-1.36072	2.91234	-1.36	2.95571	-1.13054	2.95571	-1.29673	2.88755	-1.20756	2.94332	-1.23388
2.9743	5.30922	3.03007	-0.25595	2.95571	-0.59282	3.01148	-0.90654	3.00528	-1.06116	3.00528	-1.24945	2.96191	-1.06049	3.01148	-1.09902	3.00528	-1.22071	2.94332	-1.03565	2.99909	-1.19474
2.99289	5.61265	3.06105	-0.31987	2.99909	-0.50007	3.04866	-0.87238	3.04866	-1.13101	3.05486	-1.30366	3.01148	-1.29237	3.05486	-0.91977	3.05486	-1.24322	2.99909	-1.12013	3.04866	-1.25598
3.01148	5.43659	3.08584	-0.18403	3.04246	-0.59384	3.08584	-0.91032	3.09203	-1.03911	3.09823	-1.12565	3.06105	-0.9931	3.10443	-0.967	3.09823	-1.05625	3.04866	-1.12209	3.09203	-1.03596
3.03627	5.5616	3.11682	-0.35559	3.07964	-0.48532	3.12302	-0.90447	3.12921	-1.03021	3.13541	-1.11189	3.10443	-1.173	3.1478	-0.96486	3.14161	-1.20922	3.09823	-1.06629	3.14161	-1.18602
3.06105	5.51396	3.1478	-0.12443	3.12302	-0.49862	3.16639	-0.75704	3.17259	-0.83897	3.17879	-1.08586	3.14161	-1.01866	3.18498	-0.90773	3.17879	-1.02385	3.14161	-0.92548	3.17879	-1.00624
3.09823	5.79687	3.17879	-0.17643	3.1602	-0.30217	3.20357	-0.7412	3.20977	-0.90567	3.21596	-1.05291	3.18498	-0.98359	3.22216	-0.84857	3.21596	-1.1046	3.18498	-0.86094	3.21596	-1.06509
3.154	5.89681	3.21596	-0.00809	3.20357	-0.41677	3.24075	-0.72046	3.24695	-0.75298	3.25314	-1.02259	3.22216	-0.96055	3.25934	-0.79969	3.25314	-0.99795	3.22836	-0.9631	3.25314	-0.88439
3.24075	6.14949	3.25934	-0.132	3.24075	-0.24366	3.27793	-0.56591	3.28412	-0.7612	3.29032	-0.94369	3.25934	-1.02916	3.29652	-0.75156	3.29032	-1.03828	3.27173	-0.87693	3.29032	-1.029
3.33989	6.13064	3.30271	0.04395	3.28412	-0.31571	3.31511	-0.55216	3.3213	-0.51164	3.3275	-0.88566	3.29652	-0.81467	3.3337	-0.75292	3.3275	-0.90076	3.30891	-0.74478	3.3275	-0.95693
3.41425	6.32349	3.34609	-0.01529	3.3213	-0.10106	3.35848	-0.60686	3.35848	-0.69455	3.36468	-0.88346	3.3337	-0.86285	3.36468	-0.79873	3.36468	-0.89565	3.33989	-0.76971	3.36468	-0.88999
3.47002	6.24146	3.39566	0.16973	3.36468	-0.25289	3.39566	-0.61566	3.39566	-0.55202	3.40186	-0.93404	3.37088	-0.72519	3.40186	-0.58817	3.40186	-0.88612	3.37707	-0.87784	3.40186	-0.80001
3.501	6.75511	3.44523	0.12188	3.40186	0.00538	3.43904	-0.40982	3.43904	-0.60444	3.43904	-0.72559	3.40805	-0.90783	3.44523	-0.67326	3.43904	-0.83587	3.41425	-0.74704	3.43904	-0.9402
3.52579	6.63072	3.4948	0.37389	3.44523	-0.07572	3.48241	-0.33721	3.48241	-0.37653	3.48241	-0.76784	3.45143	-0.61861	3.48861	-0.65537	3.48241	-0.86172	3.45143	-0.70927	3.48241	-0.82937
3.54438	6.92405	3.54438	0.31146	3.48861	0.21132	3.53198	-0.32318	3.53198	-0.56546	3.53198	-0.65598	3.48861	-0.76575	3.53198	-0.62437	3.53198	-0.69178	3.4948	-0.56902	3.52579	-0.79516
3.56916	6.8849	3.59395	0.49856	3.53198	0.02437	3.58156	-0.25941	3.58156	-0.45305	3.57536	-0.68276	3.53818	-0.63426	3.58156	-0.36696	3.58156	-0.672	3.53818	-0.73428	3.56916	-0.57859
3.59395	7.02716	3.63732	0.41005	3.58775	0.30067	3.63732	-0.26226	3.63113	-0.33959	3.62493	-0.47009	3.58775	-0.59131	3.63113	-0.46295	3.62493	-0.60969	3.58775	-0.65354	3.61873	-0.7909
3.61873	6.94083	3.6807	0.5967	3.63732	0.23936	3.6807	-0.04819	3.6745	-0.09177	3.6745	-0.67562	3.63113	-0.53619	3.6807	-0.42137	3.6745	-0.83452	3.63113	-0.50591	3.66831	-0.71368
3.64972	7.08512	3.71788	0.66269	3.6807	0.425	3.72407	-0.04436	3.72407	-0.1351	3.71788	-0.44921	3.6807	-0.51476	3.72407	-0.46823	3.71788	-0.5282	3.6807	-0.40049	3.71788	-0.67157
3.6807	7.11798	3.75506	0.71014	3.72407	0.27844	3.76745	0.05905	3.76125	-0.13602	3.76125	-0.41966	3.72407	-0.44762	3.76745	-0.1478	3.76125	-0.58654	3.72407	-0.5381	3.76125	-0.49571
3.72407	7.3619	3.79224	0.67809	3.76745	0.58001	3.80463	-0.0488	3.80463	-0.18196	3.80463	-0.23921	3.76745	-0.39901	3.81082	-0.32124	3.80463	-0.45193	3.76745	-0.55953	3.79843	-0.46944
3.77984	7.45256	3.82322	0.85841	3.80463	0.48005	3.84181	0.22275	3.84181	0.14449	3.84181	-0.43438	3.81082	-0.36566	3.848	-0.13286	3.84181	-0.58177	3.81082	-0.44605	3.84181	-0.49311
3.84181	7.63568	3.8604	0.86932	3.84181	0.72609	3.87899	0.29841	3.87899	0.0389	3.87899	-0.10237	3.848	-0.25542	3.88518	-0.32148	3.87899	-0.36965	3.848	-0.26656	3.87899	-0.48905
3.90997	7.75804	3.90377	1.10764	3.87899	0.62124	3.91616	0.30341	3.90997	0.08814	3.91616	-0.22345	3.88518	-0.26274	3.92236	-0.06196	3.91616	-0.45151	3.88518	-0.17028	3.91616	-0.30726
3.96574	7.72447	3.94095	0.89648	3.91616	0.78796	3.94715	0.29041	3.94715	0.09747	3.95334	0.02424	3.92236	-0.14507	3.95954	-0.04223	3.95334	-0.24534	3.92236	-0.3075	3.95334	-0.421
4.00911	7.91569	3.98433	1.04762	3.94715	0.75867	3.98433	0.36423	3.98433	0.31755	3.98433	-0.17144	3.95954	-0.15209	3.99052	0.03802	3.98433	-0.35407	3.95954	-0.33388	3.99052	-0.33372
4.0339	8.09908	4.0215	1.15655	3.98433	0.97498	4.0215	0.44112	4.0215	0.4389	4.0215	0.06978	3.99672	-0.13765	4.0277	-0.04141	4.0215	-0.16699	3.99052	-0.16118	4.0215	-0.36453
4.05868	8.25237	4.06488	1.35544	4.0215	0.88589	4.05868	0.61211	4.05868	0.37089	4.05868	0.03358	4.0277	-0.08806	4.06488	0.01716	4.05868	-0.28535	4.0277	-0.11272	4.05868	-0.19345
4.08347	8.28921	4.10206	1.38818	4.05868	1.03062	4.09586	0.51637	4.09586	0.46229	4.09586	0.20653	4.06488	0.00508	4.10206	0.1075	4.09586	-0.09988	4.06488	-0.0627	4.09586	-0.26359
4.10206	8.36637	4.13924	1.21549	4.09586	1.03748	4.13304	0.64846	4.13304	0.53983	4.13304	0.06447	4.10206	0.01578	4.13924	0.25346	4.13304	-0.1429	4.10206	-0.14217	4.13304	-0.14419
4.12684	8.38287	4.17642	1.49473	4.13304	1.23658	4.17642	0.79546	4.17022	0.61421	4.17022	0.34136	4.13924	0.23562	4.18261	0.14073	4.17022	0.000164788	4.13924	-0.01854	4.17022	-0.11775
4.15783	8.53408	4.21359	1.63225	4.17642	1.20024	4.21979	0.78084	4.21359	0.61444	4.21359	0.27835	4.18261	0.07623	4.21979	0.31195	4.21359	-0.08026	4.17642	0.07294	4.2074	-0.03347
4.19501	8.47247	4.25077	1.61165	4.21979	1.37603	4.26317	0.90105	4.25697	0.70553	4.25697	0.44008	4.21979	0.25121	4.26317	0.30975	4.25697	0.09115	4.21359	0.21453	4.25077	0.03256
4.24458	8.7667	4.29415	1.6563	4.26317	1.32781	4.30035	0.95507	4.30035	0.76265	4.30035	0.37761	4.26317	0.24498	4.30035	0.38806	4.29415	0.000299136	4.25697	0.16328	4.29415	0.03462
4.30035	8.89244	4.33752	1.74346	4.30654	1.51292	4.34992	1.15762	4.34992	0.93503	4.34372	0.55005	4.30654	0.45812	4.34372	0.50853	4.33752	0.26043	4.29415	0.14918	4.33752	0.0054
4.3747	9.16204	4.3871	1.86208	4.34992	1.54893	4.39329	1.04323	4.39329	1.00667	4.39329	0.62549	4.34992	0.38244	4.39329	0.58883	4.3809	0.1561	4.33752	0.20678	4.3809	0.11638
4.44286	9.11167	4.43047	2.08425	4.39329	1.68513	4.43667	1.1543	4.43667	1.05795	4.43667	0.76219	4.39329	0.4479	4.43667	0.57296	4.42427	0.37869	4.3871	0.33636	4.42427	0.23623
4.49863	9.26505	4.48004	1.92823	4.44286	1.71072	4.48004	1.32682	4.48004	1.01849	4.48004	0.6909	4.43667	0.54643	4.48004	0.56775	4.46765	0.35019	4.43047	0.28484	4.46765	0.22427
4.54201	9.3253	4.52961	2.15201	4.48624	1.74183	4.52342	1.37844	4.52342	1.25992	4.52961	0.85919	4.48004	0.75669	4.52342	0.7445	4.51102	0.44253	4.47385	0.47077	4.51102	0.24899
4.57919	9.7289	4.57299	2.16576	4.52961	1.95615	4.56679	1.54623	4.5606	1.28352	4.56679	0.90883	4.52961	0.64296	4.56679	0.76836	4.5544	0.37188	4.51722	0.52126	4.5544	0.30677
4.60397	9.5493	4.61636	2.4708	4.57299	2.14481	4.61017	1.6085	4.59778	1.39019	4.61017	1.08045	4.57299	0.77866	4.61017	0.90711	4.59778	0.65423	4.5606	0.56608	4.59778	0.39484
4.62876	9.84378	4.64735	2.35458	4.61017	2.16495	4.65354	1.58831	4.64115	1.27896	4.64735	1.03039	4.61017	0.73023	4.64735	0.86363	4.64115	0.53126	4.60397	0.5675	4.63495	0.52863
4.65354	9.67005	4.68453	2.48412	4.64735	2.02911	4.69072	1.71322	4.67833	1.59673	4.68453	1.11336	4.64735	1.06785	4.68453	1.02678	4.67833	0.66312	4.64115	0.69065	4.67833	0.52391
4.67833	10.0033	4.71551	2.49579	4.68453	2.3359	4.7217	1.86431	4.71551	1.69394	4.71551	1.31855	4.68453	0.91632	4.7279	0.93497	4.71551	0.649	4.68453	0.79538	4.71551	0.46772
4.70312	9.89088	4.75269	2.81134	4.7217	2.46243	4.75888	1.91071	4.75269	1.7826	4.75269	1.35109	4.7217	1.04073	4.75888	1.1991	4.75269	0.9499	4.7217	0.71862	4.75269	0.65699
4.7341	10.0945	4.78367	2.67608	4.75888	2.49211	4.79606	2.01104	4.78987	1.64952	4.78987	1.4218	4.75888	0.90958	4.79606	1.16839	4.78987	0.80825	4.75888	0.80038	4.78367	0.71872
4.77128	10.0163	4.81465	2.81943	4.78987	2.36863	4.82704	2.04419	4.82704	1.81445	4.82704	1.36115	4.78987	1.25784	4.83324	1.25073	4.82704	0.84437	4.78987	0.87352	4.82085	0.81061
4.81465	10.2236	4.85183	2.6971	4.82704	2.59468	4.86422	2.09934	4.86422	1.88587	4.86422	1.50169	4.82704	1.24965	4.86422	1.2188	4.86422	0.97646	4.82704	0.99107	4.85803	0.75797
4.86422	10.2713	4.88901	3.03256	4.86422	2.68339	4.9014	2.28581	4.9014	2.11099	4.9014	1.63589	4.86422	1.37693	4.9014	1.43361	4.9014	1.08274	4.86422	1.0082	4.89521	0.84643
4.91999	10.7003	4.92619	3.06937	4.9014	2.87059	4.93858	2.34016	4.93858	1.98792	4.93858	1.74931	4.9014	1.25037	4.93238	1.43471	4.93238	1.04944	4.89521	1.11899	4.92619	0.86367
4.96956	10.5951	4.96337	3.11262	4.93858	2.70342	4.98196	2.41739	4.97576	2.18433	4.97576	1.71444	4.93858	1.49341	4.96956	1.57769	4.96956	1.12187	4.93238	1.16399	4.96337	0.94439
5.01913	10.6838	5.00674	3.03159	4.98196	3.03267	5.01913	2.416	5.01294	2.12445	5.01913	1.86841	4.97576	1.49945	5.00674	1.3917	5.01294	1.20183	4.96956	1.18516	5.00055	0.97736
5.06871	10.6877	5.05012	3.36601	5.01913	2.87093	5.05631	2.55885	5.05631	2.45185	5.05631	1.83859	5.01294	1.61662	5.05012	1.77579	5.05012	1.34601	5.00674	1.18799	5.03772	1.1135
5.10589	11.0981	5.09969	3.38392	5.06251	3.28991	5.09969	2.69023	5.09349	2.40313	5.09969	2.17455	5.05631	1.56085	5.09349	1.67763	5.0873	1.37069	5.05012	1.32489	5.0811	1.1636
5.14926	11.2747	5.14926	3.62451	5.10589	3.17863	5.14306	2.79272	5.13687	2.62805	5.14306	1.95111	5.09349	1.80358	5.13687	1.83645	5.13067	1.3243	5.09349	1.48615	5.11828	1.21662
5.18024	11.1811	5.19883	3.39524	5.14926	3.29728	5.19264	2.90473	5.18024	2.41289	5.18644	2.2281	5.13687	1.76319	5.18644	1.78805	5.17405	1.49439	5.13687	1.52185	5.16785	1.22958
5.21123	11.0907	5.2484	3.77936	5.19883	3.29414	5.24221	2.90027	5.22981	2.88069	5.22981	2.23984	5.18644	1.90557	5.23601	2.09743	5.21742	1.55464	5.18024	1.52586	5.21742	1.4176
5.2484	11.376	5.29798	3.86006	5.24221	3.68015	5.28558	3.04324	5.27939	2.8092	5.27939	2.50449	5.22981	2.00043	5.28558	2.0667	5.26699	1.78769	5.22981	1.68521	5.26699	1.54015
5.27939	11.706	5.34755	4.0086	5.29178	3.53596	5.33515	3.25878	5.32896	2.95961	5.32896	2.42853	5.28558	2.05381	5.33515	2.19988	5.31656	1.66301	5.27319	1.69028	5.31656	1.48243
5.32276	11.5672	5.39712	3.93291	5.34135	3.72459	5.38473	3.32478	5.37853	2.90466	5.37853	2.65317	5.33515	2.26599	5.39092	2.19471	5.36614	1.86656	5.32276	1.81761	5.36614	1.45175
5.36614	11.6523	5.44669	4.20386	5.39092	3.84518	5.4281	3.451	5.4343	3.26493	5.4281	2.59405	5.39092	2.26586	5.4343	2.38809	5.41571	1.93222	5.37233	1.85456	5.41571	1.69395
5.4219	11.7484	5.49007	4.30217	5.44049	4.0606	5.47767	3.50342	5.48387	3.40202	5.47767	2.85489	5.44049	2.36724	5.48387	2.44588	5.46528	2.15885	5.4219	1.98452	5.45908	1.79821
5.47767	12.2569	5.53344	4.44277	5.48387	4.0723	5.52105	3.61566	5.52724	3.35653	5.52105	2.81436	5.49007	2.46772	5.52724	2.58026	5.51485	2.03819	5.47148	2.01956	5.50866	1.90635
5.54583	12.1482	5.57062	4.34522	5.52724	4.11992	5.57062	3.81132	5.57062	3.36599	5.56442	3.04504	5.53344	2.58297	5.57062	2.57357	5.55823	2.2349	5.51485	2.16084	5.55203	1.83848
5.614	12.3485	5.6078	4.60688	5.57062	4.26482	5.614	3.87145	5.614	3.64508	5.6016	3.02602	5.57682	2.76017	5.6078	2.69698	5.6016	2.13193	5.56442	2.21766	5.59541	1.98275
5.66976	12.3451	5.64498	4.71212	5.6078	4.49096	5.65737	3.96628	5.65117	3.72714	5.63878	3.23847	5.614	2.7577	5.64498	2.81807	5.63878	2.3939	5.6078	2.44256	5.63258	2.07831
5.71314	12.7097	5.67596	4.77242	5.64498	4.57312	5.70075	4.09775	5.68835	3.77677	5.67596	3.22731	5.65117	2.76019	5.68216	2.91221	5.68216	2.41616	5.64498	2.30692	5.66976	2.22698
5.74412	12.7367	5.71314	4.79756	5.68216	4.53131	5.73173	4.14635	5.71933	3.77075	5.71314	3.38053	5.68835	3.00613	5.72553	3.02674	5.71933	2.60527	5.68835	2.41193	5.71314	2.1141
5.76271	12.7776	5.75032	4.86697	5.71933	4.63659	5.76891	4.30502	5.75651	4.06612	5.75032	3.42346	5.72553	3.03501	5.76271	3.02065	5.75032	2.46765	5.72553	2.43443	5.75032	2.36962
5.7875	12.7328	5.7875	5.06784	5.75651	4.8311	5.79989	4.33968	5.7875	4.17902	5.7875	3.48548	5.76271	3.1204	5.79989	3.11798	5.7875	2.75811	5.76271	2.75801	5.7875	2.27111
5.80609	13.0634	5.82467	5.14368	5.7875	5.01203	5.82467	4.43465	5.82467	4.10051	5.82467	3.64461	5.79989	3.10359	5.83707	3.08649	5.82467	2.76481	5.79989	2.61225	5.82467	2.48464
5.82467	12.9926	5.86805	5.23451	5.82467	4.89214	5.86185	4.51374	5.86185	4.15071	5.86185	3.76231	5.83707	3.22232	5.87425	3.40735	5.86185	2.86836	5.83707	2.76179	5.86805	2.35173
5.84946	12.9318	5.90523	5.20371	5.86185	5.03851	5.89903	4.5975	5.89903	4.29466	5.90523	3.80213	5.87425	3.36402	5.91762	3.32651	5.89903	2.6615	5.87425	2.76992	5.90523	2.64159
5.88044	12.9543	5.9486	5.48178	5.90523	5.12007	5.93621	4.64041	5.94241	4.40108	5.94241	3.78648	5.91762	3.4927	5.9548	3.42396	5.93621	3.03205	5.91143	2.94235	5.94241	2.6407
5.91762	13.2149	5.99198	5.50516	5.94241	5.34124	5.97339	4.77615	5.98578	4.49084	5.98578	3.9514	5.9548	3.45628	5.99198	3.43398	5.97959	3.00543	5.9548	3.03888	5.98578	2.76633
5.961	13.4164	6.03535	5.67702	5.97959	5.34265	6.01677	4.92066	6.02916	4.53324	6.02296	4.10939	5.99818	3.60807	6.03535	3.68087	6.01677	3.10779	5.99198	3.03334	6.02916	2.77189
6.02296	13.3984	6.07873	5.62315	6.02296	5.4407	6.06014	4.89929	6.07253	4.77734	6.06634	4.18958	6.03535	3.68886	6.07873	3.70835	6.06014	3.07405	6.03535	3.02347	6.06634	2.91729
6.09112	13.4507	6.1283	5.86793	6.07253	5.5151	6.10971	5.07987	6.1221	4.90507	6.10971	4.27025	6.08493	3.84162	6.1221	3.82164	6.10971	3.36283	6.07873	3.24798	6.10971	2.94938
6.17168	13.8497	6.17787	5.98969	6.11591	5.7469	6.16548	5.3102	6.17168	4.85081	6.15928	4.31368	6.1283	3.75851	6.17168	3.75997	6.15309	3.44776	6.1221	3.31844	6.15309	3.04698
6.25223	14.0841	6.22744	6.12019	6.17168	5.84038	6.22125	5.4029	6.21505	5.04188	6.20886	4.56346	6.17787	4.06786	6.22125	4.01427	6.20266	3.53483	6.17168	3.40913	6.20266	3.08711
6.32039	14.1879	6.28321	6.14501	6.22125	5.96607	6.27702	5.41153	6.27082	5.13004	6.25843	4.63769	6.22744	4.08408	6.27082	4.08458	6.25843	3.48639	6.22125	3.44404	6.24603	3.22607
6.36377	14.1746	6.32659	6.46075	6.27702	6.06789	6.32039	5.65	6.3142	5.37679	6.308	4.67812	6.27702	4.16606	6.32039	4.21788	6.308	3.74616	6.26462	3.57464	6.29561	3.32818
6.39475	14.3578	6.36996	6.4515	6.32659	6.18213	6.36996	5.80609	6.36377	5.39376	6.35137	4.83353	6.32039	4.28129	6.36996	4.18438	6.35137	3.81203	6.3142	3.71853	6.34518	3.38979
6.41954	14.5632	6.41334	6.62583	6.37616	6.294	6.41334	5.87567	6.40714	5.49849	6.39475	4.96136	6.36996	4.46865	6.41334	4.40722	6.39475	3.86482	6.35757	3.83697	6.39475	3.4769
6.43812	14.6217	6.45052	6.55404	6.41954	6.45565	6.45052	5.92977	6.45052	5.53616	6.43193	5.01318	6.41334	4.47723	6.45671	4.45449	6.43812	3.95632	6.40095	3.75597	6.43812	3.61812
6.45671	14.5228	6.4877	6.85933	6.45671	6.53006	6.49389	6.08241	6.4877	5.79058	6.46911	5.14738	6.45671	4.66319	6.49389	4.6661	6.4753	4.10485	6.44432	3.94342	6.4815	3.69925
6.4753	14.6129	6.53107	6.96216	6.49389	6.76925	6.53727	6.31111	6.52487	5.87163	6.50629	5.24833	6.50009	4.63402	6.53107	4.61256	6.51868	4.22966	6.4877	4.09134	6.52487	3.72241
6.50629	14.673	6.56825	7.01915	6.53107	6.70173	6.57445	6.32426	6.56825	6.01533	6.54966	5.32742	6.54346	4.80186	6.56825	4.828	6.56205	4.22451	6.53107	4.23301	6.56825	3.88554
6.53727	14.6833	6.61163	7.01731	6.57445	6.86528	6.61163	6.38924	6.61163	5.89756	6.59304	5.4774	6.58064	4.88346	6.60543	4.79614	6.60543	4.39773	6.57445	4.19462	6.61163	4.03618
6.58684	14.8375	6.655	7.19901	6.61163	6.93604	6.655	6.55556	6.6488	6.15647	6.63022	5.4143	6.61782	4.98838	6.6488	5.03426	6.6488	4.31887	6.61782	4.24566	6.655	4.18557
6.64261	14.9332	6.69218	7.35599	6.655	7.13382	6.69838	6.65485	6.69218	6.42931	6.67359	5.75286	6.6612	5.07645	6.69218	4.97905	6.69218	4.52162	6.6612	4.43564	6.69218	4.0086
6.71077	15.2055	6.73555	7.53993	6.69218	7.17986	6.73555	6.77618	6.72936	6.42497	6.71697	5.72604	6.69838	5.15614	6.73555	5.18717	6.72936	4.59298	6.70457	4.55687	6.72936	4.21625
6.77893	15.254	6.78513	7.51487	6.72936	7.34905	6.78513	6.93921	6.76034	6.39732	6.75414	5.9143	6.73555	5.2872	6.77893	5.19296	6.77273	4.79641	6.74795	4.54411	6.76654	4.31706
6.85329	15.4316	6.8285	7.61415	6.76654	7.30446	6.8223	6.89238	6.79752	6.48432	6.79752	5.90592	6.77893	5.32122	6.8223	5.39862	6.81611	4.73738	6.78513	4.63354	6.80372	4.46738
6.90906	15.6819	6.87807	7.81328	6.80991	7.57001	6.86568	7.07944	6.8347	6.69093	6.84089	6.15766	6.8223	5.52682	6.86568	5.34713	6.85948	5.00651	6.8285	4.68936	6.84709	4.37104
6.95243	15.8593	6.92765	8.02537	6.84709	7.60815	6.91525	7.34235	6.87188	6.83462	6.89047	6.22538	6.86568	5.49764	6.91525	5.57088	6.90286	4.97714	6.87188	4.94093	6.88427	4.47118
6.98341	15.8058	6.97722	8.04303	6.89666	7.80564	6.95863	7.26811	6.92145	6.85696	6.94004	6.40142	6.91525	5.61502	6.96482	5.61758	6.95243	5.1203	6.91525	4.9652	6.93384	4.72562
7.0082	15.9726	7.02059	8.21312	6.94004	7.77857	7.002	7.49581	6.97102	6.73896	6.99581	6.41442	6.96482	5.68727	7.0144	5.77172	7.002	5.17543	6.95863	4.9865	6.98341	4.82091
7.03298	15.932	7.07016	8.25347	6.98961	8.07228	7.05777	7.57844	7.02679	7.23851	7.04538	6.65849	7.0144	5.89973	7.06397	5.87349	7.05157	5.29795	7.0082	5.19306	7.03298	4.85653
7.06397	16.1325	7.11974	8.50689	7.03918	8.14105	7.11354	7.85158	7.08875	7.4228	7.10115	6.67228	7.07016	5.9208	7.11974	5.96549	7.10115	5.28565	7.05157	5.1872	7.08875	4.93784
7.10115	16.0275	7.16931	8.62662	7.09495	8.33073	7.16311	7.89709	7.15072	7.55835	7.15691	6.98102	7.11974	6.10613	7.16931	6.12508	7.15691	5.64108	7.10115	5.41853	7.13832	5.08393
7.13832	16.2487	7.21888	8.74242	7.15691	8.40277	7.21888	8.069	7.20649	7.37727	7.20649	7.00056	7.16931	6.24531	7.21888	6.19134	7.20649	5.6268	7.15072	5.41375	7.19409	5.28403
7.19409	16.2961	7.26845	8.81982	7.21268	8.57664	7.27465	8.14307	7.26225	7.90576	7.25606	7.12139	7.21888	6.43258	7.26845	6.35715	7.25606	5.89336	7.19409	5.52328	7.24366	5.38077
7.26225	16.4837	7.31802	8.91639	7.27465	8.76107	7.32422	8.32998	7.31183	8.02139	7.30563	7.24244	7.26225	6.43899	7.31802	6.48367	7.30563	5.83968	7.24366	5.59869	7.29324	5.41779
7.34281	16.7033	7.3614	9.21553	7.32422	8.96079	7.36759	8.49435	7.3552	8.01984	7.349	7.52705	7.29943	6.58766	7.3614	6.60088	7.349	6.09745	7.28704	5.74314	7.33661	5.50639
7.41717	16.9557	7.39858	9.25024	7.36759	8.99379	7.40477	8.66341	7.39238	7.79108	7.39238	7.51586	7.34281	6.71015	7.40477	6.65671	7.39238	6.03973	7.33042	5.93318	7.37999	5.6431
7.48533	17.019	7.43576	9.3047	7.41097	9.12108	7.44815	8.67309	7.42956	8.30371	7.42956	7.60883	7.38618	6.90644	7.44195	6.81781	7.43576	6.21873	7.37999	6.02456	7.42336	5.74185
7.52251	17.0883	7.47293	9.3771	7.44195	9.30979	7.48533	8.86806	7.46674	8.39808	7.47293	7.76061	7.42336	6.82666	7.47913	6.85995	7.47293	6.30035	7.42336	5.99737	7.46054	5.78736
7.55349	17.1178	7.51011	9.54882	7.47913	9.43031	7.52251	8.90485	7.50392	8.64961	7.51011	7.93772	7.46674	7.03736	7.51631	6.97928	7.51631	6.41624	7.46674	6.18681	7.49772	5.87144
7.57208	17.3344	7.54109	9.6579	7.51011	9.43876	7.55349	9.05079	7.54109	8.5161	7.54729	8.04108	7.50392	7.00042	7.54729	7.0054	7.55349	6.3699	7.51011	6.18293	7.5349	6.02268
7.59686	17.2035	7.57827	9.739	7.54729	9.48464	7.59067	9.08104	7.57827	8.70308	7.59067	7.98308	7.54729	7.28344	7.58447	7.19487	7.59067	6.62716	7.54729	6.4326	7.57827	6.11377
7.61545	17.3072	7.62165	9.72576	7.57827	9.69954	7.62785	9.28564	7.61545	8.71773	7.62785	8.10778	7.58447	7.3182	7.61545	7.13166	7.62785	6.72207	7.59067	6.43978	7.61545	6.20002
7.63404	17.3488	7.65883	10.077	7.61545	9.84001	7.67122	9.39652	7.65883	9.0131	7.66502	8.33429	7.62785	7.40531	7.65263	7.37546	7.66502	6.78798	7.62785	6.55654	7.65263	6.23932
7.65883	17.3301	7.7084	10.0982	7.65263	9.91328	7.7146	9.43442	7.69601	8.98688	7.7084	8.49001	7.66502	7.46564	7.68981	7.40743	7.7022	6.89896	7.67122	6.60644	7.69601	6.44997
7.68361	17.3578	7.75797	10.2336	7.69601	9.903	7.75797	9.57748	7.74558	9.12867	7.75177	8.50758	7.7084	7.62	7.73319	7.56005	7.74558	6.83245	7.7084	6.76481	7.73938	6.47495
7.72079	17.3244	7.81374	10.2236	7.74558	10.0934	7.80135	9.69395	7.79515	9.15898	7.79515	8.54558	7.75177	7.75023	7.77656	7.49886	7.78895	7.10376	7.75177	6.86626	7.78276	6.58879
7.77036	17.4755	7.86951	10.5391	7.79515	10.1598	7.85711	9.988	7.85092	9.7046	7.85092	8.80398	7.80135	7.91214	7.82613	7.78157	7.83853	7.15867	7.80135	7.00016	7.83853	6.60694
7.83853	17.9032	7.93147	10.7098	7.85092	10.6243	7.91908	10.0343	7.90669	9.52822	7.90049	9.01837	7.85092	7.84528	7.8819	7.84567	7.8881	7.40096	7.85092	7.08403	7.8881	6.73814
7.93147	18.0535	7.99344	10.8799	7.91908	10.547	7.97485	10.1959	7.96245	9.69586	7.96245	9.05542	7.90669	8.12921	7.94386	8.025	7.94386	7.32373	7.90049	7.14176	7.93767	6.93735
8.02442	18.1918	8.04301	10.8511	7.98104	10.7783	8.03062	10.3094	8.01822	9.78441	8.01203	9.21815	7.96245	8.2301	7.99963	7.98702	7.99344	7.57811	7.95006	7.28981	7.99344	7.05242
8.09258	18.3111	8.08638	11.169	8.04301	10.7903	8.07399	10.5173	8.06779	10.1673	8.06779	9.27744	8.01203	8.48584	8.0554	8.30228	8.04301	7.55464	7.99963	7.50962	8.03681	7.1218
8.12976	18.5464	8.12356	11.2197	8.08638	11.1881	8.11737	10.6714	8.11117	10.184	8.11117	9.546	8.0616	8.4087	8.10497	8.32798	8.09258	7.93979	8.04921	7.59683	8.08638	7.18045
8.15454	18.7737	8.15454	11.4236	8.12976	11.2381	8.15454	10.7366	8.14835	10.3263	8.15454	9.58376	8.11117	8.59845	8.14835	8.61821	8.13596	7.75491	8.09258	7.60307	8.12356	7.35745
8.17933	18.8191	8.17933	11.3833	8.16074	11.4114	8.18553	10.799	8.18553	10.3832	8.19172	9.78396	8.14835	8.6846	8.19172	8.56204	8.17313	8.0746	8.13596	7.73357	8.16694	7.53135
8.19792	18.6979	8.21031	11.4916	8.19172	11.3713	8.21651	11.0484	8.21651	10.8187	8.2289	9.82345	8.19172	8.86997	8.2289	8.70248	8.21031	7.98385	8.17313	7.97731	8.20412	7.50093
8.21651	18.7827	8.2413	11.6355	8.22271	11.5675	8.24749	10.9538	8.25369	10.4536	8.25988	9.96004	8.2289	8.92997	8.26608	8.74253	8.24749	8.37473	8.21651	8.04496	8.2413	7.61283
8.2413	18.9687	8.27228	11.7645	8.25369	11.6528	8.27847	11.2771	8.28467	10.7484	8.29706	10.1178	8.25988	9.06727	8.29706	9.03383	8.27847	8.31335	8.25369	8.06705	8.27847	7.81248
8.26608	19.0579	8.30946	11.7069	8.27847	11.8067	8.30946	11.1827	8.31565	10.6712	8.32805	10.2458	8.29706	9.09933	8.32805	8.96051	8.30946	8.38716	8.29087	8.07741	8.30946	7.80063
8.30326	18.9437	8.34664	11.9523	8.31565	11.7342	8.34664	11.3552	8.35283	10.9415	8.36522	10.237	8.33424	9.27455	8.35903	9.12093	8.34664	8.36275	8.32185	8.2872	8.34664	7.85291
8.34044	19.0506	8.38381	11.9305	8.34664	11.8735	8.38381	11.3368	8.39001	10.9798	8.39621	10.3916	8.36522	9.33324	8.39621	9.10283	8.37762	8.57784	8.35903	8.43499	8.38381	8.0183
8.39001	19.3219	8.42719	12.1505	8.38381	12.0694	8.42099	11.6143	8.42719	11.2567	8.43339	10.4695	8.4024	9.40885	8.42719	9.33665	8.4148	8.59655	8.39621	8.48753	8.42099	8.13101
8.44578	19.6339	8.47676	12.2196	8.42099	12.0872	8.46437	11.6798	8.46437	11.4265	8.47056	10.625	8.43958	9.46431	8.46437	9.36597	8.45197	8.68574	8.43339	8.4423	8.46437	8.10746
8.50774	19.8165	8.52014	12.3586	8.46437	12.2993	8.50774	11.8016	8.50774	11.3973	8.50774	10.6241	8.47676	9.69032	8.50774	9.43082	8.48915	8.66991	8.47056	8.63106	8.50155	8.1961
8.56351	19.8298	8.56971	12.5606	8.51394	12.3676	8.55112	11.8748	8.55732	11.5082	8.55112	10.7871	8.52014	9.70327	8.55112	9.49758	8.53253	8.94319	8.50774	8.7457	8.54492	8.3501
8.61308	20.0107	8.61928	12.6316	8.55732	12.4958	8.60069	12.0826	8.60689	11.6311	8.59449	10.9687	8.56351	9.79819	8.59449	9.70769	8.5759	9.0792	8.55112	8.88854	8.5883	8.49976
8.65646	20.3422	8.66265	12.7793	8.61308	12.6641	8.64407	12.1114	8.65646	11.761	8.63787	11.1358	8.60689	9.97921	8.64407	9.86305	8.61928	9.13027	8.59449	8.82923	8.63787	8.60728
8.69364	20.6142	8.70603	12.8528	8.66265	12.9003	8.68744	12.4451	8.70603	11.8397	8.68744	11.1188	8.65646	10.0777	8.69364	9.90885	8.66265	9.17242	8.64407	9.03134	8.68124	8.73007
8.72462	20.5484	8.74321	13.0375	8.70603	12.8675	8.73082	12.4066	8.7494	12.1281	8.73701	11.3579	8.69983	10.2309	8.74321	10.0267	8.70603	9.33062	8.68744	9.22663	8.73082	8.74638
8.7556	20.617	8.78039	13.1425	8.7494	13.1699	8.77419	12.6108	8.79278	12.1221	8.78039	11.5083	8.7494	10.2862	8.79278	10.1951	8.7556	9.49877	8.73701	9.30686	8.77419	8.91304
8.78658	20.7436	8.81757	13.2584	8.79278	13.191	8.81757	12.6444	8.82996	12.4214	8.82376	11.6507	8.79278	10.4497	8.83616	10.3654	8.79898	9.61616	8.78039	9.28956	8.81757	9.10618
8.81757	20.89	8.85475	13.3057	8.82996	13.3729	8.85475	12.8423	8.86714	12.4373	8.86714	11.7958	8.83616	10.5425	8.87333	10.3768	8.84235	9.54174	8.82376	9.47375	8.86094	9.10289
8.84855	20.9708	8.89192	13.5207	8.86714	13.3794	8.89192	13.0114	8.90432	12.6199	8.90432	11.8446	8.87333	10.7112	8.91051	10.5137	8.87953	9.77478	8.86714	9.593	8.89812	9.14552
8.88573	21.1552	8.9291	13.4914	8.90432	13.6204	8.9291	13.1345	8.9415	12.7033	8.9415	12.0248	8.91051	10.8073	8.94769	10.597	8.91671	9.89285	8.90432	9.78739	8.9353	9.28722
8.9291	21.2962	8.96628	13.7514	8.9415	13.6941	8.96628	13.2157	8.97248	12.8608	8.97867	12.101	8.94769	10.8837	8.98487	10.8499	8.95389	10.0792	8.9415	9.85646	8.97248	9.5309
8.97867	21.4218	9.00346	13.6767	8.97867	13.8916	9.00346	13.2501	9.00966	12.8067	9.00966	12.1687	8.98487	10.9267	9.01585	10.8341	8.99107	10.1434	8.97867	9.85888	9.00346	9.54101
9.02205	21.5508	9.04064	13.9138	9.00966	13.7508	9.04064	13.4274	9.04684	13.1135	9.04684	12.3218	9.02205	11.1344	9.05303	10.8962	9.02825	10.1764	9.01585	9.99536	9.03444	9.62108
9.06543	21.73	9.07782	13.9639	9.04684	14.0394	9.07782	13.5979	9.07782	13.0478	9.08401	12.4886	9.05303	11.2074	9.08401	10.8895	9.05923	10.2491	9.04684	10.1908	9.07162	9.73105
9.1088	21.9293	9.115	14.2169	9.08401	14.0298	9.12119	13.7334	9.115	13.3311	9.12119	12.4908	9.08401	11.2178	9.115	11.1622	9.09641	10.359	9.07782	10.2423	9.1026	9.78733
9.14598	22.0397	9.15218	14.0365	9.12119	14.3375	9.15837	13.7058	9.14598	13.2304	9.15218	12.636	9.12119	11.2743	9.15218	11.2021	9.13359	10.53	9.115	10.2025	9.13359	9.80469
9.17696	22.1655	9.19555	14.3915	9.15837	14.2127	9.19555	13.9432	9.18316	13.5162	9.18935	12.7635	9.15218	11.5013	9.18316	11.3258	9.16457	10.5518	9.14598	10.2913	9.17076	9.83523
9.21414	22.2489	9.23273	14.309	9.19555	14.4793	9.22653	14.0448	9.22034	13.5309	9.22653	12.9726	9.18935	11.638	9.22034	11.3128	9.20175	10.6261	9.18316	10.4461	9.20794	9.9708
9.24512	22.403	9.26991	14.6687	9.23273	14.5505	9.26371	14.1139	9.25751	13.7961	9.26371	12.9552	9.22653	11.6196	9.26371	11.4789	9.23893	10.792	9.22034	10.5875	9.24512	10.1729
9.2823	22.5679	9.31328	14.6043	9.2761	14.7374	9.30089	14.2424	9.30089	13.7897	9.30709	13.1009	9.26991	11.6964	9.30089	11.5978	9.2823	10.9879	9.25751	10.6701	9.2823	10.303
9.32568	22.7625	9.35666	14.7847	9.31948	14.6808	9.33807	14.4021	9.34427	13.9846	9.35046	13.2016	9.30709	11.9566	9.34427	11.7831	9.32568	10.8442	9.30089	10.7148	9.32568	10.3791
9.37525	22.7332	9.40003	14.7956	9.36286	14.9478	9.37525	14.4133	9.38764	14.0128	9.39384	13.4303	9.35046	11.926	9.38764	11.7181	9.36905	11.1369	9.34427	10.8405	9.36905	10.4954
9.41862	22.9303	9.44341	15.1367	9.40623	15.0685	9.42482	14.7111	9.43721	14.3775	9.43721	13.4961	9.39384	12.0899	9.43721	12.0061	9.41862	11.1933	9.38764	10.993	9.41862	10.4976
9.46819	22.9633	9.48678	15.1504	9.44961	15.3334	9.47439	14.6429	9.48059	14.2798	9.48059	13.6417	9.43721	12.1811	9.48059	12.0076	9.46819	11.3469	9.43102	11.0604	9.462	10.6317
9.52396	23.4904	9.53636	15.3515	9.49298	15.2027	9.52396	14.971	9.53016	14.5492	9.53016	13.696	9.48678	12.4124	9.53016	12.2865	9.51777	11.3335	9.48059	11.2125	9.51157	10.7627
9.57353	23.3778	9.59212	15.3336	9.54255	15.4859	9.57353	15.0121	9.57973	14.6026	9.57973	14.0324	9.53016	12.5073	9.57973	12.3075	9.56114	11.6927	9.53016	11.3638	9.55495	10.8778
9.62311	23.6532	9.6417	15.7165	9.58593	15.6157	9.62311	15.2115	9.62311	14.8025	9.6293	14.0891	9.57973	12.6035	9.6293	12.4982	9.61071	11.7336	9.57973	11.4866	9.60452	10.958
9.67268	23.6473	9.68507	15.8001	9.6355	15.7208	9.66648	15.3257	9.67268	14.8717	9.67887	14.3785	9.6293	12.7382	9.67268	12.6125	9.66029	11.9557	9.6293	11.5767	9.65409	11.2314
9.70986	24.0217	9.72845	15.8134	9.67887	15.8168	9.71605	15.4981	9.71605	15.0946	9.72225	14.3165	9.67268	13.0035	9.71605	12.7079	9.70366	11.8343	9.67887	11.8077	9.70366	11.3445
9.74704	24.0373	9.77182	15.9643	9.72225	16.0319	9.76562	15.67	9.75943	15.2682	9.76562	14.5479	9.72225	13.0442	9.76562	12.7444	9.74704	12.1819	9.72225	11.8666	9.74704	11.4758
9.77802	24.1191	9.809	16.1707	9.77182	16.1393	9.809	15.8788	9.79661	15.5153	9.809	14.6577	9.76562	13.0807	9.809	13.0069	9.79041	12.1946	9.76562	11.9797	9.79041	11.5187
9.809	24.1042	9.84618	16.3539	9.809	16.3875	9.85238	15.8954	9.83998	15.5305	9.84618	14.9426	9.8028	13.2547	9.84618	13.0891	9.83379	12.4556	9.809	12.0615	9.83379	11.5734
9.83998	24.4776	9.87716	16.3113	9.84618	16.4001	9.88336	16.059	9.87716	15.5952	9.88336	14.8606	9.84618	13.3706	9.88336	13.2227	9.87097	12.3665	9.84618	12.239	9.87097	11.8355
9.87716	24.3015	9.90814	16.3395	9.88336	16.4382	9.92054	16.1558	9.91434	15.6789	9.91434	15.1037	9.88336	13.6784	9.92054	13.2011	9.90814	12.565	9.88336	12.3788	9.90814	11.797
9.90814	24.6664	9.93913	16.4992	9.92054	16.6819	9.94532	16.3324	9.95152	15.8613	9.95152	15.117	9.92054	13.5297	9.95772	13.4222	9.94532	12.6484	9.92054	12.4263	9.94532	11.9123
9.94532	24.5373	9.9763	16.763	9.95152	16.7644	9.9763	16.3535	9.9825	16.11	9.9887	15.3746	9.95772	13.7265	9.9887	13.545	9.9825	12.8837	9.95772	12.5488	9.9825	12.0441
9.9887	24.9178	10.0135	16.7201	9.9887	16.8659	10.0135	16.5413	10.0197	15.9929	10.0197	15.395	9.99489	13.7859	10.0259	13.6138	10.0197	12.8528	9.9887	12.6821	10.0197	12.2074
10.0383	24.9762	10.0569	16.7615	10.0197	16.8815	10.0507	16.522	10.0569	16.1906	10.0569	15.5577	10.0321	14.0153	10.0693	13.6891	10.0631	13.1085	10.0259	12.6483	10.0631	12.3374
10.0878	24.9925	10.1002	16.936	10.0569	17.0128	10.0878	16.7038	10.1002	16.3319	10.1002	15.5985	10.0693	14.0596	10.1064	13.8533	10.1002	13.0378	10.0693	12.8581	10.1002	12.4787
10.1374	25.3242	10.1436	17.2132	10.094	17.1667	10.1374	16.7706	10.1374	16.6698	10.1374	15.8846	10.1064	14.1791	10.1498	13.9162	10.1436	13.1883	10.1064	12.9793	10.1436	12.4513
10.187	25.5578	10.187	17.2548	10.1374	17.3021	10.1808	17.1087	10.1808	16.607	10.1808	15.9119	10.1498	14.2073	10.1932	14.0916	10.187	13.3058	10.1498	13.0375	10.1808	12.6471
10.2304	25.6242	10.2366	17.2586	10.1808	17.333	10.2242	17.0219	10.2242	16.6747	10.2242	16.0547	10.1932	14.4653	10.2304	14.1496	10.2242	13.4596	10.1932	13.1664	10.2242	12.5053
10.2675	25.6493	10.2799	17.4453	10.2242	17.5208	10.2737	17.3007	10.2675	16.7655	10.2613	16.1498	10.2366	14.5121	10.2737	14.3228	10.2675	13.5158	10.2366	13.2516	10.2675	12.9273
10.3047	25.925	10.3233	17.8026	10.2675	17.5816	10.3233	17.356	10.3109	17.1422	10.3109	16.3584	10.2799	14.7215	10.3171	14.4311	10.3109	13.7268	10.2799	13.4755	10.3109	12.9932
10.3357	26.0617	10.3729	17.765	10.3109	17.8695	10.3667	17.5386	10.3543	17.1113	10.3543	16.4915	10.3233	14.7075	10.3605	14.5045	10.3543	13.7845	10.3233	13.538	10.3543	13.2019
10.3729	26.2857	10.4162	18.0094	10.3543	17.8247	10.4101	17.7421	10.3977	17.2419	10.3977	16.5916	10.3605	15.0094	10.4039	14.7122	10.3915	13.9368	10.3667	13.6045	10.3977	13.1025
10.4162	26.2722	10.4596	17.988	10.3977	17.9505	10.4596	17.9458	10.441	17.3612	10.441	16.7797	10.4101	15.0725	10.4472	14.8275	10.4348	13.8986	10.4101	13.7862	10.441	13.2927
10.4596	26.5567	10.5092	18.259	10.441	18.1572	10.503	17.8784	10.4844	17.6985	10.4844	16.8967	10.4534	15.198	10.4906	14.9772	10.4844	14.2136	10.4534	13.9911	10.4844	13.5427
10.5154	26.7505	10.5526	18.2903	10.4844	18.3213	10.5464	18.1781	10.534	17.6982	10.5278	17.0764	10.4968	15.2793	10.534	15.0587	10.5278	14.3635	10.4968	14.0666	10.5278	13.6046
10.5712	27.1052	10.6021	18.5272	10.5278	18.5176	10.596	18.3397	10.5774	17.8772	10.5774	17.2363	10.5402	15.4916	10.5774	15.2482	10.5712	14.3749	10.5402	14.0722	10.5712	13.5434
10.6269	27.1939	10.6455	18.5914	10.5712	18.5191	10.6331	18.4769	10.6269	17.9555	10.6207	17.3561	10.5836	15.6276	10.6269	15.2875	10.6145	14.4944	10.5836	14.34	10.6207	13.7857
10.6827	27.4426	10.6889	18.7944	10.6145	18.6257	10.6703	18.4948	10.6703	18.2736	10.6641	17.4667	10.6269	15.747	10.6703	15.4536	10.6641	14.6564	10.6269	14.5046	10.6641	13.9909
10.7323	27.4986	10.7261	18.8583	10.6641	18.9668	10.7137	18.6799	10.7137	18.2985	10.7075	17.6811	10.6703	15.8326	10.7137	15.6172	10.7075	14.9788	10.6765	14.5164	10.7075	14.1586
10.7757	28.0585	10.7695	19.0101	10.7137	18.9919	10.7509	18.8195	10.7571	18.4509	10.7509	17.7913	10.7137	15.9596	10.7571	15.9145	10.7509	14.8777	10.7199	14.5573	10.7509	14.1931
10.8066	27.8013	10.8066	19.0189	10.7571	19.1748	10.788	19.0091	10.8004	18.5692	10.788	17.9758	10.7509	16.1419	10.8004	15.8246	10.788	14.9775	10.7633	14.8031	10.7942	14.3551
10.8376	28.0922	10.8438	19.3385	10.8004	19.1761	10.8314	19.059	10.8376	18.88	10.8314	17.9735	10.7942	16.2552	10.8438	15.9826	10.8314	15.1391	10.8004	14.9505	10.8376	14.5227
10.8624	27.9997	10.881	19.2982	10.8438	19.4636	10.8686	19.1544	10.8748	18.9548	10.8748	18.228	10.8314	16.3342	10.8872	16.0837	10.8686	15.4371	10.8438	15.0996	10.8748	14.5709
10.8872	28.2156	10.9182	19.521	10.881	19.6061	10.912	19.4101	10.912	19.0614	10.912	18.4171	10.8686	16.4302	10.9244	16.3813	10.912	15.4441	10.881	15.1173	10.912	14.6305
10.9182	28.2105	10.9553	19.5205	10.9244	19.639	10.9491	19.467	10.9553	18.964	10.9553	18.519	10.912	16.5641	10.9615	16.4613	10.9491	15.5634	10.9182	15.2164	10.9553	14.782
10.9491	28.3854	10.9925	19.6949	10.9615	19.6893	10.9925	19.5422	10.9925	19.297	10.9987	18.5483	10.9491	16.7814	11.0049	16.4654	10.9925	15.6607	10.9615	15.3784	10.9925	14.9752
10.9863	28.3368	11.0359	19.8117	11.0049	19.9155	11.0359	19.7424	11.0359	19.4185	11.0359	18.7747	10.9925	16.8467	11.0421	16.5255	11.0297	15.9318	10.9987	15.6136	11.0359	15.1064
11.0359	28.6593	11.0793	19.9636	11.0421	20.0546	11.0793	19.8918	11.0793	19.6612	11.0793	18.8944	11.0297	17.0249	11.0855	16.9321	11.0731	15.9006	11.0421	15.6205	11.0793	15.1663
11.0917	28.8057	11.1288	20.0267	11.0855	20.223	11.1288	20.1088	11.1288	19.6422	11.1227	19.1186	11.0731	17.1391	11.1288	16.9857	11.1165	16.1334	11.0793	15.728	11.1227	15.2746
11.1474	29.1531	11.1784	20.2814	11.1288	20.2293	11.1784	19.9742	11.1722	19.8723	11.1722	19.2346	11.1165	17.2622	11.1784	17.0221	11.166	16.113	11.1227	15.792	11.166	15.531
11.2094	29.0942	11.228	20.3374	11.1784	20.381	11.228	20.5323	11.2218	20.0023	11.2156	19.3827	11.166	17.4604	11.228	17.0863	11.2094	16.4418	11.1722	16.1057	11.2094	15.5884
11.2714	29.5247	11.2838	20.5695	11.228	20.6336	11.2776	20.4269	11.2714	20.2298	11.2652	19.5193	11.2156	17.571	11.2776	17.3331	11.2652	16.3935	11.2218	16.2125	11.259	15.6896
11.3333	29.7064	11.3333	20.7035	11.2838	20.7213	11.3333	20.8053	11.3209	20.4069	11.3147	19.7022	11.2652	17.7128	11.3271	17.5948	11.3147	16.6998	11.2714	16.3076	11.3085	15.8777
11.3829	30.059	11.3829	20.8524	11.3333	20.9604	11.3829	20.7722	11.3705	20.506	11.3643	19.871	11.3147	17.7659	11.3767	17.663	11.3643	16.7852	11.3209	16.4463	11.3643	15.9813
11.4263	30.0627	11.4325	21.0298	11.3829	20.9668	11.4263	20.9221	11.4139	20.7372	11.4139	20.0621	11.3643	18.015	11.4263	17.752	11.4139	16.9796	11.3705	16.6739	11.4139	16.1074
11.4635	30.2534	11.4758	21.1297	11.4263	21.1994	11.4758	21.3095	11.4635	20.7562	11.4635	20.1934	11.4139	18.1493	11.4696	17.9145	11.4635	17.1194	11.4201	16.7608	11.4635	16.3713
11.5006	30.2846	11.513	21.308	11.4758	21.3515	11.513	21.192	11.5068	20.6475	11.5068	20.3423	11.4635	18.4244	11.513	18.1603	11.513	17.3654	11.4696	16.9699	11.5068	16.5288
11.5316	30.6049	11.5564	21.435	11.5192	21.5347	11.5626	21.4972	11.5502	21.7969	11.5564	20.5374	11.5068	18.4194	11.5564	18.3208	11.5564	17.4006	11.5192	16.9849	11.5502	16.6845
11.5626	30.5065	11.5936	21.5511	11.5564	21.6317	11.5998	21.5671	11.5936	21.4816	11.5998	20.7165	11.5502	18.6712	11.5998	18.402	11.5998	17.5509	11.5626	17.1949	11.5936	16.6239
11.5998	30.6875	11.637	21.6273	11.5998	21.7808	11.637	21.7263	11.637	20.6649	11.637	20.8757	11.5936	18.7869	11.6432	18.3928	11.637	17.6366	11.606	17.367	11.637	16.8631
11.637	30.5999	11.6741	21.794	11.6432	21.8287	11.6865	21.8687	11.6803	21.6276	11.6803	20.959	11.637	18.9386	11.6803	18.7233	11.6803	17.9705	11.6432	17.5097	11.6741	17.1023
11.6803	31.0458	11.7175	21.8251	11.6803	22.0779	11.7237	21.9804	11.7237	22.5204	11.7175	21.1103	11.6741	19.0642	11.7237	18.8449	11.7175	17.9859	11.6865	17.5542	11.7175	17.1366
11.7237	31.2449	11.7547	22.0753	11.7237	22.084	11.7609	21.9738	11.7609	21.7756	11.7609	21.2774	11.7113	19.2186	11.7671	18.9511	11.7609	18.0394	11.7237	17.7603	11.7547	17.1487
11.7733	31.2365	11.7981	22.1496	11.7671	22.3131	11.8043	22.4205	11.8043	21.1573	11.8043	21.44	11.7547	19.278	11.8105	18.8706	11.7981	18.1596	11.7671	17.8945	11.7981	17.3597
11.8291	31.3257	11.8476	22.3257	11.8105	22.332	11.8476	22.2862	11.8476	22.1585	11.8414	21.6071	11.7981	19.4147	11.8476	19.2172	11.8414	18.3576	11.8105	17.9997	11.8414	17.5787
11.8848	31.7477	11.891	22.3639	11.8538	22.5709	11.891	22.4708	11.891	22.9265	11.8848	21.7543	11.8352	19.5614	11.891	19.3505	11.8848	18.5132	11.8476	18.1038	11.8848	17.7308
11.9406	31.9614	11.9406	22.6271	11.8972	22.6217	11.9406	22.7252	11.9344	22.4524	11.9344	21.8066	11.8848	19.7977	11.9344	19.4885	11.9282	18.5318	11.891	18.2501	11.9282	17.7343
11.9963	32.2959	11.9901	22.6931	11.9406	22.9198	11.9778	22.7557	11.9778	22.2045	11.9778	22.0215	11.9282	19.828	11.9778	19.4761	11.9716	18.7169	11.9406	18.4174	11.9716	17.8873
12.0459	32.3931	12.0397	22.9809	11.984	22.9337	12.0211	22.9689	12.0211	22.9392	12.0211	22.1518	11.9778	20.0354	12.0211	19.8	12.0211	18.8979	11.984	18.563	12.0149	18.0743
12.0955	32.5339	12.0955	23.0433	12.0273	23.0583	12.0769	23.088	12.0707	23.3146	12.0707	22.4743	12.0211	20.1224	12.0707	19.8769	12.0645	19.1641	12.0273	18.685	12.0645	18.1368
12.1389	32.8244	12.1451	23.2822	12.0769	23.1781	12.1203	23.1863	12.1203	22.8103	12.1265	22.457	12.0707	20.3358	12.1203	20.1328	12.1203	19.2316	12.0769	18.7832	12.1141	18.3248
12.1761	32.8877	12.1946	23.3218	12.1327	23.5141	12.1699	23.4757	12.1761	22.7569	12.1761	22.6974	12.1203	20.5546	12.1699	20.1246	12.1699	19.3996	12.1265	19.0244	12.1637	18.5157
12.2132	33.1368	12.2504	23.6937	12.1822	23.5469	12.2256	23.6503	12.2256	23.2837	12.2318	22.9096	12.1699	20.6656	12.2194	20.3829	12.2194	19.4652	12.1761	19.174	12.2132	18.6165
12.2504	32.9194	12.3	23.7474	12.238	23.7861	12.2814	23.6567	12.2752	24.0143	12.2814	23.1776	12.2132	20.763	12.2628	20.5197	12.2628	19.7556	12.2194	19.2925	12.2566	18.8796
12.2876	33.2518	12.3433	23.8925	12.2876	23.8374	12.3248	23.9559	12.3248	24.1121	12.3248	23.2634	12.2566	20.9886	12.3124	20.7516	12.3124	19.824	12.269	19.4054	12.3	18.9485
12.3248	33.2726	12.3805	23.981	12.331	24.0724	12.3619	24.0451	12.3681	23.8463	12.3681	23.4383	12.3	21.1241	12.3558	20.7794	12.3558	20.0015	12.3124	19.6415	12.3433	19.0815
12.3619	33.4193	12.4177	24.2135	12.3681	24.0751	12.4053	24.2649	12.4115	23.7828	12.4115	23.6032	12.3433	21.2862	12.3991	21.0685	12.3991	20.1072	12.3558	19.6837	12.3805	19.2479
12.4053	33.4416	12.4487	24.2544	12.4053	24.2785	12.4425	24.3237	12.4487	24.5526	12.4487	23.8689	12.3805	21.4192	12.4363	21.0684	12.4363	20.2826	12.3929	19.957	12.4239	19.2783
12.4487	33.6786	12.4797	24.4085	12.4425	24.4501	12.4859	24.47	12.4797	24.3051	12.4859	23.7339	12.4177	21.4704	12.4735	21.3032	12.4735	20.3811	12.4301	19.9714	12.4611	19.526
12.4921	33.7219	12.5168	24.4041	12.4797	24.4971	12.5168	24.5629	12.5168	24.3508	12.5168	24.008	12.4611	21.6684	12.5107	21.3299	12.5107	20.6087	12.4735	20.1574	12.4983	19.6626
12.5292	34.1055	12.5478	24.5734	12.5107	24.628	12.554	24.7085	12.554	24.5071	12.554	24.1512	12.4983	21.7974	12.554	21.5562	12.5478	20.5913	12.5107	20.298	12.5416	19.7461
12.5726	33.9698	12.5788	24.6829	12.5478	24.639	12.5912	24.8136	12.5912	25.0203	12.5912	24.3615	12.5354	21.8917	12.5912	21.6051	12.585	20.8901	12.5478	20.4321	12.5788	19.9424
12.6098	34.3475	12.616	24.7608	12.585	24.8491	12.6284	24.9189	12.6284	24.6792	12.6284	24.2755	12.5788	22.0241	12.6284	21.8435	12.6222	20.8774	12.585	20.4835	12.6222	19.9664
12.647	34.3671	12.6532	24.7989	12.6284	24.9805	12.6718	24.9968	12.6656	25.1007	12.6656	24.494	12.616	22.2253	12.6656	21.8157	12.6656	21.0293	12.6284	20.6864	12.6594	20.0656
12.6842	34.6178	12.6966	25.0184	12.6656	25.0607	12.7089	25.2852	12.7089	24.9106	12.7027	24.6694	12.6594	22.3203	12.7027	22.0912	12.7027	21.0724	12.6656	20.8295	12.6966	20.1637
12.7213	34.5127	12.7399	25.2117	12.7089	25.226	12.7523	25.2094	12.7461	25.254	12.7461	24.9241	12.7027	22.5255	12.7461	22.1466	12.7461	21.3678	12.7089	21.0191	12.7399	20.3178
12.7647	34.9164	12.7833	25.3197	12.7523	25.4359	12.7957	25.5402	12.7895	25.5535	12.7833	24.9304	12.7399	22.5076	12.7895	22.3211	12.7833	21.4745	12.7461	21.0756	12.7771	20.6194
12.8081	34.8088	12.8329	25.3683	12.8019	25.4651	12.8453	25.6334	12.8391	25.8783	12.8329	25.0158	12.7833	22.8603	12.8267	22.4393	12.8267	21.6136	12.7895	21.1891	12.8205	20.6672
12.8453	35.131	12.8886	25.655	12.8453	25.7108	12.8886	25.7719	12.8825	25.331	12.8763	25.2685	12.8267	22.9004	12.8763	22.5349	12.8701	21.6663	12.8329	21.3512	12.8639	20.8688
12.8886	35.1031	12.9382	25.8922	12.8948	25.7693	12.9382	25.9104	12.932	25.7097	12.9258	25.5447	12.8701	23.0783	12.9196	22.7996	12.9196	21.9992	12.8825	21.5562	12.9072	21.0252
12.9382	35.3077	12.9816	25.9724	12.9382	26.1142	12.9816	26.2042	12.9816	26.337	12.9754	25.7552	12.9196	23.155	12.963	22.9633	12.9692	22.1042	12.9258	21.6665	12.9506	21.2144
12.9816	35.4565	13.0312	26.1245	12.9878	26.1155	13.025	26.3201	13.025	26.38	13.0188	25.717	12.963	23.4475	13.0126	23.0952	13.0126	22.2625	12.9754	21.8181	12.994	21.275
13.0312	35.7211	13.0683	26.2784	13.0312	26.3116	13.0745	26.4285	13.0683	25.9086	13.0683	25.8917	13.0126	23.5561	13.0559	23.1325	13.0559	22.3263	13.025	22.0277	13.0374	21.2989
13.0745	35.6991	13.1055	26.4663	13.0745	26.4831	13.1179	26.5602	13.1055	26.5065	13.1055	26.1597	13.0559	23.744	13.0931	23.4221	13.0993	22.6108	13.0745	22.2755	13.0807	21.4542
13.1117	35.9611	13.1427	26.56	13.1117	26.674	13.1551	26.8389	13.1427	27.0959	13.1489	26.3288	13.0993	23.7143	13.1303	23.4825	13.1427	22.7448	13.1117	22.3048	13.1241	21.7175
13.1489	35.9272	13.1737	26.684	13.1489	26.7004	13.1923	26.9129	13.1799	26.9065	13.1799	26.4924	13.1427	24.0755	13.1675	23.7644	13.1799	22.8006	13.1551	22.4411	13.1675	21.7856
13.1861	36.1404	13.2109	26.6482	13.1799	26.8454	13.2294	26.9242	13.2171	26.4492	13.2171	26.4918	13.1799	24.1158	13.1985	23.6835	13.2109	22.8717	13.1923	22.6318	13.2047	21.9549
13.2233	36.1376	13.2418	26.8893	13.2109	26.851	13.2604	27.0211	13.248	26.8816	13.2542	26.6506	13.2171	24.3542	13.2356	23.8889	13.248	23.0872	13.2294	22.7617	13.2418	22.1733
13.2542	36.3039	13.279	26.9797	13.248	27.1682	13.2914	27.2392	13.2852	27.3	13.2852	26.8711	13.2542	24.3348	13.2666	24.0023	13.2852	23.2487	13.2604	22.8743	13.279	22.4135
13.2914	36.4262	13.3162	27.2169	13.279	27.2148	13.3224	27.4039	13.3162	27.619	13.3224	26.8833	13.2914	24.5376	13.3038	24.253	13.3224	23.3596	13.2976	22.9231	13.3162	22.4644
13.3286	36.571	13.3534	27.1495	13.3162	27.2673	13.3596	27.4213	13.3534	27.3523	13.3596	27.0641	13.3286	24.641	13.341	24.1904	13.3596	23.4745	13.3286	23.1525	13.3534	22.4208
13.372	36.6013	13.3968	27.3944	13.3534	27.362	13.3968	27.5086	13.3906	27.2989	13.3968	27.1663	13.3658	24.8614	13.3782	24.351	13.3968	23.6	13.3658	23.2418	13.3906	22.6461
13.4153	36.6633	13.4401	27.4265	13.3906	27.5907	13.4401	27.6248	13.4339	27.8159	13.4339	27.3444	13.403	24.897	13.4215	24.4959	13.4339	23.8468	13.403	23.3639	13.4277	22.7601
13.4587	37.0327	13.4897	27.7338	13.4339	27.6697	13.4773	27.9185	13.4711	27.9521	13.4773	27.4701	13.4401	25.0422	13.4649	24.8161	13.4773	23.8157	13.4463	23.5006	13.4711	22.8491
13.5083	37.0919	13.5331	27.839	13.4773	27.9161	13.5207	27.9732	13.5145	27.8219	13.5145	27.6047	13.4835	25.1368	13.5083	24.836	13.5145	23.9787	13.4835	23.6629	13.5145	23.0938
13.5517	37.221	13.5826	28.0481	13.5269	27.9234	13.5641	28.165	13.5579	27.8491	13.5579	27.7706	13.5269	25.4916	13.5517	25.0176	13.5579	24.0711	13.5269	23.8089	13.5579	23.2347
13.595	37.2063	13.626	28.1218	13.5764	28.1493	13.6136	28.212	13.6012	28.2391	13.6074	28.0573	13.5702	25.5	13.595	25.0845	13.6012	24.3915	13.5702	23.9535	13.6012	23.4244
13.6446	37.7156	13.6694	28.4377	13.6198	28.3291	13.6632	28.5338	13.6508	28.7803	13.6508	28.0536	13.6136	25.6975	13.6446	25.4271	13.6446	24.4675	13.6136	24.0679	13.6508	23.5933
13.688	37.7575	13.719	28.4678	13.6694	28.61	13.7128	28.6495	13.7004	28.7907	13.7004	28.3124	13.657	25.7461	13.688	25.4817	13.688	24.6766	13.6632	24.2455	13.6942	23.6461
13.7376	38.0171	13.7623	28.7137	13.719	28.6419	13.7623	28.9213	13.75	28.5963	13.75	28.4829	13.7066	26.0756	13.7314	25.6552	13.7376	24.694	13.7066	24.4538	13.75	23.8011
13.7809	37.88	13.8057	28.8326	13.7623	28.8635	13.8057	28.9302	13.7995	28.9461	13.7995	28.7122	13.7561	26.2204	13.7809	25.8078	13.7871	25.133	13.7561	24.6336	13.7995	24.0661
13.8243	38.2434	13.8491	28.9884	13.8057	29.0903	13.8553	29.1654	13.8491	29.2722	13.8491	28.8574	13.7995	26.3708	13.8243	26.1003	13.8305	25.1064	13.8057	24.7817	13.8491	24.3536
13.8677	38.3134	13.8925	29.1664	13.8491	29.254	13.8987	29.3253	13.9049	29.4501	13.8987	29.0436	13.8491	26.4321	13.8739	26.1912	13.8801	25.4554	13.8553	24.9879	13.8987	24.4567
13.9111	38.6212	13.9358	29.3758	13.8925	29.2622	13.942	29.6446	13.9482	29.3155	13.942	29.2157	13.8925	26.7195	13.9173	26.4057	13.9235	25.3649	13.8987	25.1203	13.942	24.5543
13.9544	38.3171	13.973	29.4525	13.9297	29.4441	13.9792	29.5791	13.9916	29.7345	13.9792	29.4724	13.9358	26.9558	13.9544	26.3527	13.9668	25.6867	13.9482	25.3793	13.9792	24.773
13.9916	38.7734	14.0164	29.6409	13.9668	29.5983	14.0226	29.7968	14.0288	29.9557	14.0164	29.4629	13.973	26.9804	13.9978	26.7831	14.004	25.7505	13.9916	25.4758	14.0102	24.938
14.0288	38.7137	14.0536	29.6909	14.004	29.8041	14.0598	29.8705	14.0598	30.0989	14.0536	29.6769	14.0102	27.0898	14.035	26.7904	14.0412	26.0485	14.035	25.6185	14.0412	25.0106
14.066	39.0502	14.0846	29.874	14.035	29.8749	14.0969	30.1322	14.0908	30.0781	14.0846	29.8042	14.0474	27.2711	14.0722	26.9892	14.0846	25.9967	14.0722	25.7449	14.0722	25.017
14.1031	38.8522	14.1217	29.98	14.0722	29.8825	14.1341	30.1665	14.1279	30.3545	14.1217	29.9968	14.0846	27.5413	14.1093	27.0111	14.1217	26.2209	14.1093	26.0102	14.1031	25.219
14.1403	39.2306	14.1589	30.176	14.1093	30.1227	14.1651	30.332	14.1589	30.2864	14.1589	29.966	14.1217	27.5192	14.1527	27.1544	14.1589	26.3874	14.1403	26.126	14.1403	25.4134
14.1775	39.2819	14.1961	30.2374	14.1465	30.2532	14.1961	30.3877	14.1899	30.4448	14.1899	30.1617	14.1589	27.6676	14.1899	27.4302	14.1899	26.6759	14.1651	26.15	14.1775	25.5793
14.2209	39.5789	14.2395	30.3602	14.1837	30.3707	14.2271	30.5821	14.2271	30.5836	14.2271	30.3576	14.1961	27.7975	14.2333	27.6478	14.2271	26.5466	14.1961	26.2598	14.2147	25.6622
14.2581	39.5557	14.2767	30.4681	14.2209	30.4747	14.2643	30.5259	14.2643	30.7989	14.2643	30.475	14.2395	28.024	14.2767	27.5678	14.2581	26.749	14.2333	26.4407	14.2581	25.7808
14.2952	39.8206	14.3138	30.6653	14.2643	30.6127	14.3014	30.8664	14.3014	30.6425	14.3014	30.562	14.2767	28.1047	14.3138	27.7918	14.2952	26.8478	14.2643	26.5838	14.3014	25.9931
14.3324	39.8082	14.351	30.7823	14.3014	30.7292	14.3448	30.8178	14.3448	31.1785	14.3448	30.7508	14.32	28.2815	14.351	27.9997	14.3262	27.1107	14.3014	26.7135	14.3386	26.0974
14.3758	40.3014	14.3944	30.9255	14.3448	31.022	14.382	31.1116	14.382	31.2727	14.3882	30.8523	14.3634	28.3631	14.3882	28.2057	14.3634	27.1084	14.3448	26.7733	14.382	26.147
14.413	40.1946	14.4316	31.0689	14.3882	30.9972	14.4192	31.0776	14.4254	31.3252	14.4316	31.0924	14.4068	28.7142	14.4192	28.2915	14.4068	27.2772	14.382	26.9498	14.4254	26.3244
14.4564	40.4677	14.4749	31.1907	14.4254	31.2621	14.4687	31.4179	14.4687	31.1965	14.4811	31.2598	14.4439	28.6806	14.4564	28.3141	14.4502	27.3716	14.4316	27.0748	14.4687	26.5645
14.4997	40.5582	14.5183	31.4322	14.4687	31.3249	14.5183	31.5182	14.5183	31.6771	14.5245	31.3789	14.4873	28.8934	14.4997	28.4989	14.4935	27.6936	14.4749	27.3396	14.5121	26.7918
14.5431	40.9048	14.5617	31.482	14.5121	31.5754	14.5679	31.7931	14.5679	31.9534	14.5679	31.6283	14.5245	28.9816	14.5493	28.7115	14.5431	27.8324	14.5183	27.5278	14.5555	26.8785
14.5927	41.1407	14.6051	31.7124	14.5617	31.783	14.6174	31.8159	14.6236	32.1143	14.6113	31.6792	14.5617	29.2561	14.5989	28.9212	14.5989	27.9692	14.5617	27.6231	14.5989	27.0462
14.6484	41.2416	14.6608	31.8328	14.6113	31.9048	14.667	32.1692	14.667	32.0007	14.6546	31.9373	14.6051	29.3277	14.6546	29.1387	14.6484	28.16	14.6113	27.7615	14.6484	27.2696
14.7042	41.4231	14.7166	32.1285	14.667	32.1164	14.7228	32.3601	14.7104	32.4578	14.698	32.2092	14.6546	29.5483	14.7104	29.259	14.698	28.4189	14.6608	28.0643	14.698	27.3664
14.7538	41.7881	14.7662	32.2753	14.729	32.3038	14.7724	32.5005	14.7538	32.7881	14.7476	32.3563	14.7042	29.6973	14.76	29.4968	14.7476	28.5931	14.7104	28.1639	14.7414	27.6405
14.8034	42.0306	14.8157	32.434	14.7848	32.4109	14.8095	32.7264	14.791	32.8646	14.7972	32.3947	14.76	29.9815	14.8095	29.7168	14.791	28.7622	14.7538	28.4196	14.791	27.6939
14.8405	42.0255	14.8591	32.5897	14.8281	32.7559	14.8467	32.8281	14.8343	32.6589	14.8405	32.6908	14.8034	30.0476	14.8467	29.8725	14.8343	28.8611	14.8034	28.528	14.8343	27.921
14.8715	42.2387	14.8963	32.9383	14.8653	32.7602	14.8839	33.0262	14.8777	32.9742	14.8901	32.9273	14.8529	30.2426	14.8901	30.0892	14.8777	29.1937	14.8467	28.6994	14.8777	28.2188
14.9025	42.196	14.9273	32.922	14.8963	33.0066	14.9273	33.1183	14.9273	33.3762	14.9397	33.13	14.8901	30.3805	14.9273	30.155	14.9211	29.3245	14.8901	28.9044	14.9211	28.2336
14.9335	42.3724	14.9521	33.0955	14.9273	32.9617	14.9706	33.3344	14.9706	33.5787	14.9831	33.131	14.9335	30.7134	14.9645	30.3311	14.9583	29.468	14.9335	29.1294	14.9645	28.4753
14.9645	42.3736	14.9831	33.052	14.9583	33.1401	15.014	33.4772	15.014	33.376	15.0202	33.3908	14.9706	30.7841	15.0016	30.523	15.0016	29.5695	14.9769	29.2145	15.0016	28.617
15.0016	42.5982	15.0202	33.2966	14.9954	33.2766	15.0512	33.5451	15.0512	33.6459	15.0636	33.5451	15.0078	30.9081	15.0388	30.6895	15.0388	29.6787	15.014	29.3889	15.045	28.7563
15.0388	42.6929	15.0574	33.4191	15.0326	33.4768	15.0884	33.7353	15.0946	34.0661	15.0946	33.7904	15.0512	30.9919	15.0822	30.7482	15.076	29.9422	15.0512	29.5863	15.0822	28.9224
15.0884	42.8015	15.1008	33.4657	15.076	33.5723	15.138	34.0229	15.1318	34.1751	15.1318	33.8755	15.0884	31.2162	15.1194	30.9608	15.1132	30.0188	15.0884	29.7153	15.1194	29.037
15.138	42.9874	15.1441	33.6465	15.1194	33.6741	15.1751	33.9798	15.1689	33.9543	15.1689	33.9869	15.1256	31.4132	15.1565	31.0872	15.1503	30.1739	15.1256	29.8735	15.1627	29.2287
15.1813	43.3822	15.1875	33.8954	15.1627	33.8119	15.2123	34.2861	15.2061	34.1684	15.1999	34.0633	15.1627	31.4986	15.1999	31.3084	15.1875	30.2801	15.1627	29.9793	15.1999	29.4697
15.2309	43.4072	15.2309	33.993	15.1999	34.0392	15.2433	34.3689	15.2433	34.7247	15.2371	34.3727	15.2061	31.6295	15.2433	31.3326	15.2247	30.547	15.1999	30.227	15.2371	29.5334
15.2743	43.9186	15.2681	34.2088	15.2433	34.1866	15.2805	34.6093	15.2805	34.6839	15.2743	34.4528	15.2433	31.7234	15.2805	31.6427	15.2681	30.6522	15.2433	30.2198	15.2805	29.8433
15.3115	43.7087	15.3115	34.2562	15.2805	34.2458	15.3239	34.5805	15.3239	34.567	15.3177	34.6225	15.2805	31.964	15.3239	31.7204	15.3115	30.8652	15.2805	30.4124	15.3177	29.8792
15.3548	44.1445	15.361	34.5599	15.3177	34.4616	15.361	34.7665	15.3672	34.7948	15.361	34.6597	15.3239	32.0901	15.3672	31.8916	15.3548	30.8447	15.3239	30.6481	15.3672	30.0469
15.392	44.1679	15.4044	34.7003	15.361	34.6606	15.4044	34.9879	15.4106	35.2913	15.4044	34.9818	15.3734	32.2161	15.4168	32.0773	15.4044	31.2461	15.3672	30.7889	15.4106	30.1917
15.4354	44.5557	15.454	34.8809	15.4044	34.7882	15.454	35.2959	15.454	35.4307	15.4478	35.1009	15.4168	32.4254	15.4664	32.3136	15.4478	31.2754	15.4106	30.9587	15.454	30.3498
15.4788	44.5323	15.5036	35.1181	15.454	34.9906	15.5098	35.2794	15.5036	35.3133	15.4974	35.3365	15.4664	32.5947	15.5159	32.4957	15.4974	31.5556	15.454	31.1297	15.5036	30.5541
15.5221	44.7751	15.5469	35.2489	15.5036	35.1333	15.5531	35.5137	15.5469	35.4144	15.5407	35.299	15.5098	32.7709	15.5593	32.6733	15.5407	31.7205	15.4974	31.275	15.5469	30.8129
15.5655	44.7142	15.5903	35.3976	15.5531	35.3302	15.5903	35.549	15.5903	35.9067	15.5841	35.7737	15.5593	33.0573	15.6089	32.8068	15.5841	32.006	15.5469	31.5023	15.5903	30.968
15.6089	45.2048	15.6337	35.6425	15.6027	35.6675	15.6399	36.1097	15.6337	36.0471	15.6213	35.8466	15.6027	33.101	15.6523	33.0448	15.6275	32.0733	15.5903	31.6385	15.6337	31.1786
15.6523	45.2449	15.6708	35.7778	15.6461	35.7236	15.6894	36.0978	15.6832	36.267	15.6647	36.0208	15.6399	33.3152	15.6956	33.2148	15.677	32.2119	15.6399	31.891	15.6832	31.325
15.6956	45.5845	15.7142	36.0043	15.6894	35.975	15.7328	36.276	15.7328	36.247	15.7142	36.1648	15.6832	33.4535	15.7328	33.3055	15.7204	32.4185	15.6832	32.0858	15.7328	31.5556
15.739	45.5082	15.7576	36.088	15.7328	36.0715	15.77	36.2622	15.7762	36.5977	15.7576	36.4104	15.7204	33.7014	15.7762	33.5734	15.7638	32.7377	15.7328	32.2154	15.7762	31.7365
15.7824	45.8975	15.801	36.2594	15.7762	36.3459	15.8134	36.778	15.8258	36.9489	15.801	36.585	15.7638	33.7943	15.8134	33.767	15.8072	32.7436	15.7762	32.3858	15.8196	31.8459
15.8258	46.0724	15.8382	36.4276	15.8134	36.4152	15.8567	36.7471	15.8629	37.0064	15.8444	36.7689	15.8072	34.0016	15.8567	33.8772	15.8444	32.8664	15.8196	32.5702	15.8629	31.9858
15.8629	46.1352	15.8753	36.6073	15.8506	36.5737	15.8939	36.9065	15.9063	36.9271	15.8877	36.89	15.8506	34.0924	15.8939	34.0265	15.8877	33.0746	15.8629	32.8166	15.9063	32.182
15.9063	45.9854	15.9125	36.7121	15.8939	36.797	15.9373	36.9897	15.9435	37.174	15.9249	37.1454	15.8939	34.3931	15.9373	34.1764	15.9249	33.2955	15.9001	33.0211	15.9435	32.4707
15.9435	46.1798	15.9559	36.8827	15.9311	36.9422	15.9745	37.3918	15.9807	37.502	15.9621	37.2779	15.9311	34.3683	15.9745	34.3918	15.9683	33.5639	15.9435	33.092	15.9869	32.6439
15.9807	46.3317	15.9931	37.0775	15.9683	36.9596	16.0117	37.3827	16.024	37.6959	16.0055	37.405	15.9745	34.6641	16.0117	34.5626	16.0055	33.6154	15.9807	33.2408	16.024	32.7074
16.0179	46.5369	16.0364	37.1949	16.0117	37.2852	16.055	37.5437	16.0612	37.4559	16.0426	37.6431	16.0179	34.7364	16.055	34.6216	16.0426	33.7914	16.024	33.4248	16.0674	32.9944
16.0612	46.625	16.0798	37.4172	16.055	37.3187	16.0984	37.7079	16.1046	37.813	16.086	37.7139	16.0612	35.0324	16.1046	34.8409	16.086	33.8582	16.0674	33.6526	16.1046	33.1023
16.1046	46.7335	16.1232	37.5343	16.0984	37.5594	16.1356	37.8388	16.1418	38.2227	16.1294	37.9714	16.0984	35.1316	16.148	34.9595	16.1294	34.1172	16.1108	33.8892	16.148	33.22
16.1542	47.0146	16.1666	37.8579	16.1418	37.6893	16.179	38.1106	16.1852	38.3814	16.1728	38.0653	16.148	35.252	16.1975	35.3127	16.1728	34.3508	16.148	33.9227	16.1914	33.4297
16.1975	47.2331	16.2161	37.859	16.1852	37.8872	16.2285	38.2847	16.2285	38.1582	16.2161	38.3508	16.1914	35.4579	16.2409	35.4873	16.2161	34.4892	16.1914	34.1022	16.2347	33.5788
16.2471	47.4412	16.2595	38.1355	16.2347	38.074	16.2719	38.358	16.2781	38.4659	16.2657	38.4483	16.2347	35.765	16.2905	35.6018	16.2657	34.5888	16.2347	34.3925	16.2781	33.7433
16.2967	47.5962	16.3091	38.2622	16.2781	38.3228	16.3215	38.5677	16.3277	38.873	16.3091	38.6865	16.2843	35.8376	16.3339	35.6904	16.3153	34.8741	16.2781	34.621	16.3277	34.0068
16.3463	48.0006	16.3525	38.5425	16.3277	38.5006	16.3711	38.8523	16.3773	39.1959	16.3587	38.811	16.3339	36.0189	16.3834	36.0608	16.3649	35.126	16.3215	34.7279	16.3711	34.2058
16.3958	48.2591	16.402	38.7156	16.3773	38.7647	16.4206	38.9607	16.4268	39.0827	16.4082	39.1268	16.3834	36.1776	16.4268	36.2805	16.4082	35.2729	16.3711	34.8608	16.4144	34.4384
16.4454	48.5475	16.4454	38.8883	16.4268	38.9284	16.4578	39.3138	16.4764	39.2329	16.4516	39.2808	16.4268	36.459	16.4702	36.4742	16.4578	35.3809	16.4206	35.063	16.4578	34.6052
16.4888	48.5417	16.4888	38.9656	16.4702	39.0838	16.5074	39.2329	16.5198	39.5412	16.5012	39.4996	16.4764	36.7033	16.5136	36.4006	16.5012	35.6392	16.464	35.4279	16.5012	34.7536
16.5322	49.0378	16.5322	39.3099	16.5198	39.3983	16.5508	39.6651	16.5693	39.9331	16.5446	39.5266	16.5198	36.8334	16.557	36.8011	16.5384	35.867	16.5136	35.5166	16.5446	34.9277
16.5755	49.1713	16.5755	39.4626	16.5632	39.4887	16.5941	39.7442	16.6065	40.0916	16.5879	40.0008	16.5632	36.9322	16.5941	36.8911	16.5817	36.0473	16.557	35.6371	16.5879	35.0996
16.6127	49.4801	16.6127	39.6312	16.6003	39.6382	16.6313	39.9916	16.6499	40.0688	16.6313	40.0662	16.6003	37.1458	16.6313	37.0975	16.6189	36.1771	16.6003	35.8651	16.6251	35.1769
16.6499	49.349	16.6561	39.7033	16.6313	39.8585	16.6685	39.9188	16.6871	40.2175	16.6685	40.1899	16.6437	37.314	16.6685	37.1936	16.6561	36.3353	16.6437	36.0748	16.6685	35.4683
16.6871	49.6283	16.6933	39.9181	16.6685	39.9579	16.7057	40.3413	16.7243	40.6097	16.7119	40.3334	16.6809	37.5736	16.7119	37.3975	16.6995	36.5239	16.6809	36.3718	16.7119	35.751
16.7243	49.7033	16.7367	40.1816	16.7057	40.1391	16.7428	40.2087	16.7614	40.6912	16.749	40.65	16.7181	37.5175	16.749	37.5692	16.7367	36.7166	16.7243	36.4159	16.749	35.8633
16.7552	50.0584	16.78	40.319	16.7428	40.1811	16.7738	40.6177	16.7986	40.7622	16.7924	40.732	16.7552	37.789	16.7924	37.7753	16.78	36.8142	16.7614	36.544	16.7924	36.0551
16.7924	49.9508	16.8172	40.4324	16.78	40.3912	16.8172	40.5778	16.8358	40.8491	16.8296	40.944	16.7986	37.9702	16.8358	37.8417	16.8172	36.9597	16.7986	36.8938	16.8296	36.2557
16.8358	50.2361	16.8606	40.6281	16.8172	40.5605	16.8606	40.8903	16.873	41.1761	16.8668	41.0246	16.8358	38.135	16.873	38.0573	16.8606	37.2526	16.8358	36.9746	16.8668	36.471
16.8792	50.2196	16.9039	40.7792	16.8606	40.7038	16.8977	40.8403	16.9102	41.2851	16.9102	41.2947	16.8792	38.2094	16.9225	38.3394	16.9039	37.4883	16.873	37.0708	16.9102	36.453
16.9225	50.817	16.9473	41.0009	16.9102	40.9301	16.9473	41.1591	16.9535	41.3124	16.9535	41.3677	16.9225	38.4571	16.9659	38.4012	16.9473	37.4883	16.9163	37.1865	16.9473	36.5737
16.9721	50.846	16.9845	41.1389	16.9535	41.0603	16.9969	41.3598	16.9969	41.5963	16.9907	41.616	16.9659	38.5933	17.0093	38.5861	16.9907	37.7357	16.9597	37.4891	16.9907	36.7946
17.0217	51.0679	17.0279	41.304	17.0031	41.3075	17.0403	41.6247	17.0403	41.7388	17.0341	41.7333	17.0093	38.8507	17.0527	38.7918	17.0403	37.9357	17.0031	37.7195	17.0341	37.0879
17.0713	51.1858	17.0774	41.5828	17.0527	41.5382	17.0836	41.683	17.0836	41.9807	17.0774	42.0419	17.0527	39.0024	17.096	39.0224	17.0836	38.2022	17.0465	37.8129	17.0713	37.2995
17.1146	51.639	17.1208	41.7432	17.096	41.6774	17.1394	42.0042	17.1332	42.1546	17.1208	42.0539	17.1022	39.111	17.1394	39.2003	17.127	38.383	17.0898	37.9823	17.1146	37.4843
17.158	51.6738	17.1704	41.9291	17.1394	41.98	17.189	42.0477	17.1766	42.3141	17.1642	42.3287	17.1456	39.3702	17.1766	39.3397	17.1704	38.5135	17.1332	38.18	17.1642	37.6254
17.2014	52.012	17.22	42.2005	17.1766	42.1027	17.2262	42.5024	17.2262	42.5322	17.2076	42.4777	17.189	39.5453	17.2262	39.5045	17.2138	38.7332	17.1766	38.4658	17.2076	37.8765
17.2448	51.9935	17.2757	42.4035	17.2262	42.2523	17.2757	42.5415	17.2757	42.9511	17.2571	42.8485	17.2324	39.8482	17.2695	39.7872	17.2571	38.9186	17.22	38.7046	17.2509	37.9691
17.2881	52.3735	17.3253	42.5998	17.2695	42.575	17.3253	42.7956	17.3191	42.9389	17.3005	42.8987	17.2757	39.8222	17.3129	39.8796	17.3067	39.1466	17.2695	38.7367	17.3005	38.2245
17.3315	52.3797	17.3687	42.7573	17.3129	42.6693	17.3687	42.8631	17.3625	43.1049	17.3501	43.0925	17.3191	40.1379	17.3563	40.2227	17.3439	39.3536	17.3129	39.0385	17.3439	38.389
17.3687	52.6002	17.4059	43.0703	17.3563	42.8437	17.3997	43.1933	17.4059	43.2083	17.3935	43.3775	17.3625	40.2977	17.3935	40.2051	17.3873	39.4642	17.3563	39.2361	17.3811	38.5688
17.4059	52.7287	17.443	43.2942	17.3935	43.0644	17.4368	43.2595	17.443	43.6626	17.4306	43.5359	17.3997	40.5281	17.4368	40.4787	17.4245	39.6435	17.3997	39.3927	17.4245	38.8111
17.443	52.8061	17.474	43.3471	17.4245	43.2388	17.474	43.5172	17.4802	43.7802	17.4678	43.66	17.4368	40.5857	17.474	40.5983	17.4616	39.852	17.4368	39.5301	17.4616	39.0267
17.4802	52.9453	17.505	43.5055	17.4616	43.4112	17.505	43.4665	17.5112	43.7313	17.505	43.8202	17.474	40.791	17.5112	40.8657	17.4988	39.9851	17.474	39.7949	17.4988	39.1425
17.5174	53.2496	17.5422	43.5518	17.4988	43.5221	17.5422	43.7439	17.5484	43.8318	17.5422	44.0244	17.5112	40.8845	17.5484	40.9187	17.536	40.1176	17.5112	39.9105	17.536	39.3491
17.5546	53.2081	17.5794	43.898	17.536	43.642	17.5794	43.8594	17.5856	44.2852	17.5732	44.2208	17.5484	41.131	17.5918	41.1435	17.5794	40.3719	17.5484	40.1279	17.5732	39.4649
17.598	53.4268	17.6227	43.9885	17.5794	43.9188	17.6227	44.0929	17.6227	44.2741	17.6104	44.3647	17.5856	41.2371	17.6289	41.2322	17.6165	40.5016	17.5856	40.2371	17.6165	39.6878
17.6413	53.6675	17.6661	44.1371	17.6227	44.0364	17.6599	44.1365	17.6599	44.3338	17.6537	44.3959	17.6289	41.4417	17.6723	41.5874	17.6599	40.7184	17.6227	40.428	17.6537	39.8126
17.6847	53.8075	17.7095	44.1946	17.6661	44.2404	17.7095	44.4243	17.7033	44.5174	17.6971	44.7438	17.6723	41.5685	17.7157	41.5835	17.6971	40.8207	17.6661	40.6181	17.6971	39.971
17.7281	54.0643	17.7591	44.5974	17.7033	44.417	17.7591	44.5367	17.7405	44.7602	17.7405	44.8534	17.7157	41.751	17.7591	41.9369	17.7405	41.0045	17.7095	40.7258	17.7405	40.205
17.7777	54.0808	17.8086	44.7807	17.7529	44.5594	17.7962	44.7861	17.7839	45.0222	17.7839	45.1163	17.7591	41.9001	17.8086	42.0117	17.7839	41.3354	17.7467	40.908	17.7839	40.435
17.821	54.5576	17.8582	45.07	17.7962	44.8215	17.8458	45.0818	17.8272	45.0527	17.8272	45.1935	17.8024	42.1769	17.852	42.2938	17.8334	41.3679	17.79	41.1968	17.8272	40.6229
17.8706	54.6361	17.9078	45.186	17.8396	44.9422	17.8892	45.1853	17.8768	45.2968	17.8768	45.4844	17.852	42.3573	17.8954	42.4064	17.8768	41.6104	17.8396	41.3454	17.8706	40.8772
17.914	54.9051	17.9574	45.4309	17.883	45.1833	17.9326	45.3728	17.9202	45.5465	17.9202	45.6247	17.8954	42.5797	17.945	42.6955	17.9202	41.8012	17.883	41.5519	17.9202	40.9642
17.9574	54.9969	18.0069	45.8119	17.9264	45.4543	17.9759	45.5336	17.9697	45.8731	17.9697	45.9616	17.9388	42.6511	17.9883	42.8413	17.9697	42.0955	17.9326	41.6562	17.9635	41.2193
18.0069	55.3196	18.0565	45.9663	17.9697	45.6085	18.0255	45.9946	18.0193	45.9629	18.0193	46.0641	17.9821	42.9523	18.0317	43.0853	18.0131	42.2416	17.9759	42.0051	18.0069	41.3669
18.0565	55.4744	18.0999	46.0516	18.0193	45.7208	18.0751	45.8941	18.0751	46.1009	18.0689	46.3863	18.0317	43.1697	18.0751	43.0641	18.0627	42.3876	18.0255	42.2081	18.0565	41.6553
18.0999	55.6559	18.137	46.3174	18.0689	46.0324	18.1123	46.303	18.1185	46.4361	18.1123	46.4555	18.0751	43.346	18.1185	43.518	18.0999	42.669	18.0751	42.4213	18.0999	41.8533
18.137	55.568	18.1742	46.4953	18.1123	46.2524	18.1556	46.348	18.168	46.8167	18.1556	46.8086	18.1185	43.4689	18.1618	43.6434	18.1432	42.9208	18.1185	42.6321	18.1432	41.9942
18.1742	55.9554	18.2052	46.8204	18.1556	46.5355	18.199	46.7018	18.2114	46.9178	18.199	47.0209	18.1618	43.6884	18.199	43.755	18.1866	42.9994	18.168	42.8151	18.1866	42.2891
18.2114	55.9802	18.2424	46.8088	18.1928	46.5187	18.2424	46.7029	18.2486	46.9201	18.2362	47.1457	18.2052	43.8386	18.2424	43.9052	18.23	43.2506	18.2052	42.9903	18.23	42.5369
18.2486	56.1137	18.2796	46.8067	18.2362	46.778	18.2734	46.9582	18.2858	47.148	18.2734	47.2377	18.2424	44.1465	18.2796	44.1428	18.2672	43.2818	18.2486	43.2732	18.2672	42.6474
18.2858	56.03	18.3105	47.1212	18.2734	47.0183	18.3105	47.0404	18.3229	47.4487	18.3105	47.444	18.2796	44.2341	18.3229	44.3532	18.3043	43.6063	18.2858	43.3767	18.3105	42.7866
18.3229	56.3661	18.3539	47.3352	18.3105	47.1923	18.3539	47.3638	18.3601	47.6158	18.3415	47.635	18.3229	44.3468	18.3601	44.5483	18.3477	43.7038	18.3229	43.6176	18.3477	42.9388
18.3663	56.4103	18.3973	47.5162	18.3477	47.3527	18.3911	47.3432	18.3911	47.6222	18.3849	47.8808	18.3601	44.4737	18.4035	44.604	18.3911	43.8916	18.3601	43.6968	18.3849	43.1657
18.4097	56.4951	18.4407	47.6155	18.3911	47.4879	18.4345	47.6961	18.4283	47.7568	18.4221	47.9128	18.4035	44.6641	18.4469	44.846	18.4283	44.1057	18.4035	43.993	18.4221	43.3576
18.4531	56.4574	18.4902	47.8458	18.4345	47.6656	18.484	47.7651	18.4717	48.1159	18.4655	48.184	18.4407	44.9915	18.484	45.0474	18.4717	44.2946	18.4407	44.1303	18.4655	43.4954
18.4964	56.9502	18.5398	48.1887	18.4717	47.9767	18.5212	47.9842	18.5088	48.2369	18.5088	48.2595	18.484	45.0078	18.5274	45.224	18.5088	44.4449	18.484	44.3344	18.5026	43.7408
18.546	57.0239	18.5832	48.3621	18.5212	48.1344	18.5646	48.2565	18.5522	48.3154	18.5522	48.5467	18.5274	45.2513	18.5708	45.3961	18.5522	44.6571	18.5212	44.4398	18.546	43.777
18.5894	57.1038	18.6204	48.4607	18.5646	48.3508	18.608	48.3764	18.5894	48.4548	18.5956	48.7781	18.5708	45.4235	18.608	45.4851	18.5894	44.792	18.5646	44.7257	18.5832	44.0811
18.6328	57.2619	18.6576	48.7189	18.608	48.4661	18.6514	48.5723	18.6328	48.7429	18.639	48.9079	18.6142	45.6709	18.6452	45.7236	18.6266	45.0101	18.608	44.8315	18.6266	44.308
18.6699	57.454	18.6947	48.9151	18.6514	48.6596	18.6885	48.6939	18.6761	48.9791	18.6823	49.0515	18.6576	45.84	18.6885	45.8502	18.6699	45.2551	18.6452	45.1032	18.6699	44.4517
18.7133	57.7998	18.7319	49.1376	18.6947	49.0032	18.7195	48.9909	18.7195	49.1617	18.7257	49.308	18.6947	45.9598	18.7257	46.1311	18.7133	45.3463	18.6885	45.2128	18.7071	44.5373
18.7505	57.6536	18.7753	49.245	18.7319	49.1224	18.7691	49.2105	18.7691	49.1482	18.7691	49.5842	18.7443	46.1286	18.7691	46.258	18.7567	45.4875	18.7319	45.3875	18.7505	44.8489
18.7939	57.7733	18.8249	49.4318	18.7753	49.2841	18.8187	49.32	18.8125	49.6394	18.8125	49.8177	18.7877	46.5329	18.8187	46.47	18.8063	45.7064	18.7753	45.696	18.8001	45.0854
18.8373	57.9348	18.8806	49.7726	18.8249	49.6241	18.862	49.4486	18.862	49.7425	18.862	49.878	18.8311	46.5036	18.8682	46.6568	18.8558	46.0703	18.8249	45.8247	18.8434	45.3569
18.8806	58.1857	18.9364	49.979	18.8744	49.7679	18.9178	49.8888	18.9178	50.1044	18.9116	50.2168	18.8806	46.7964	18.924	46.9944	18.9054	46.2251	18.8744	46.0876	18.893	45.4513
18.9364	58.4869	18.9983	50.2413	18.9302	50.0437	18.9736	50.1127	18.9674	50.0536	18.9674	50.506	18.924	46.9474	18.9736	47.0665	18.955	46.343	18.924	46.3347	18.9426	45.6537
18.986	58.6239	19.0479	50.6395	18.9798	50.3238	19.0231	50.3597	19.0169	50.4939	19.0169	50.675	18.9736	47.277	19.0169	47.3879	18.9983	46.6148	18.9736	46.5819	18.9922	45.9686
19.0417	58.6987	19.0913	50.7627	19.0293	50.5618	19.0727	50.5103	19.0603	50.7662	19.0603	50.8644	19.0169	47.42	19.0541	47.543	19.0417	46.9948	19.0231	46.7537	19.0355	46.1989
19.0851	59.1195	19.1285	50.9696	19.0727	50.7876	19.1099	50.7876	19.0975	50.9179	19.0975	51.0507	19.0603	47.6043	19.0975	47.7546	19.0851	47.1266	19.0665	46.9577	19.0789	46.2902
19.1285	59.3448	19.1595	51.1387	19.1099	50.8994	19.1471	51.1159	19.1409	50.9896	19.1347	51.3917	19.1037	47.7855	19.1347	47.93	19.1285	47.2663	19.1099	47.1646	19.1223	46.5682
19.1719	59.523	19.1904	51.3147	19.1471	51.1295	19.1904	51.1671	19.1719	51.2021	19.1719	51.4165	19.1471	48.0065	19.1719	48.1162	19.1719	47.3131	19.1471	47.4626	19.1657	46.774
19.2028	59.6111	19.2152	51.4713	19.178	51.2778	19.2214	51.2416	19.209	51.4399	19.209	51.5357	19.1842	48.1411	19.209	48.1456	19.209	47.7454	19.1904	47.6054	19.2028	47.029
19.24	59.7809	19.2462	51.4816	19.209	51.3352	19.2524	51.5124	19.2462	51.6219	19.24	51.7133	19.2214	48.372	19.2462	48.481	19.2462	47.8934	19.2276	47.783	19.2462	47.2476
19.271	59.885	19.2772	51.6281	19.24	51.5832	19.2834	51.5256	19.2772	51.6229	19.2772	51.9834	19.2586	48.4833	19.2834	48.5583	19.2834	48.0809	19.2586	47.9171	19.2834	47.3603
19.3082	60.2054	19.3082	51.6958	19.2772	51.6684	19.3206	51.8547	19.3082	51.8197	19.3144	52.0315	19.2958	48.6636	19.3206	48.8207	19.3206	48.066	19.2958	48.0682	19.3206	47.5749
19.3392	60.0981	19.3392	51.8297	19.3144	51.844	19.3577	51.7733	19.3454	51.9999	19.3454	52.2072	19.333	48.8516	19.3639	48.8021	19.3577	48.3578	19.3268	48.2878	19.3577	47.721
19.3763	60.3788	19.3825	52.1563	19.3515	52.0737	19.3887	52.0778	19.3825	52.1095	19.3887	52.2681	19.3701	49.0014	19.4011	49.0973	19.3949	48.5166	19.3639	48.4484	19.3949	47.8576
19.4197	60.4811	19.4259	52.2049	19.3949	52.1594	19.4259	52.1575	19.4197	52.2961	19.4259	52.6405	19.4073	49.1433	19.4445	49.2931	19.4383	48.8171	19.3949	48.5204	19.4321	48.037
19.4631	60.6905	19.4755	52.4432	19.4383	52.4008	19.4693	52.4978	19.4569	52.502	19.4631	52.7637	19.4507	49.3228	19.4879	49.5081	19.4755	48.7556	19.4321	48.6959	19.4755	48.3135
19.5065	60.845	19.5251	52.7375	19.4817	52.6589	19.5127	52.5275	19.5003	52.5719	19.5065	52.8901	19.4879	49.4191	19.5251	49.6443	19.5127	49.0789	19.4693	48.9218	19.5127	48.4757
19.5498	61.0814	19.5746	52.9754	19.5251	52.7754	19.5622	52.8741	19.5436	52.8556	19.5498	53.0827	19.5251	49.7008	19.5684	49.7657	19.556	49.1616	19.5065	49.1141	19.5498	48.6296
19.5994	61.3126	19.6242	53.3408	19.5622	52.9845	19.6118	52.9976	19.587	53.0199	19.5932	53.3421	19.5684	49.8579	19.6056	49.9855	19.5994	49.4895	19.5436	49.2598	19.5932	48.8084
19.6428	61.7	19.6676	53.3907	19.6056	53.2338	19.6552	53.2903	19.6304	53.2132	19.6366	53.48	19.6118	49.9942	19.649	50.2912	19.6366	49.5385	19.587	49.4284	19.6366	49.0861
19.6862	61.8196	19.711	53.7277	19.649	53.4775	19.6986	53.4179	19.6738	53.4383	19.6862	53.8591	19.649	50.215	19.6924	50.4214	19.68	49.9042	19.6304	49.6267	19.68	49.249
19.7233	62.0139	19.7481	54.0186	19.6924	53.6138	19.7419	53.797	19.7171	53.678	19.7295	53.9026	19.6924	50.3593	19.7357	50.5371	19.7233	49.9542	19.6738	49.8468	19.7233	49.4024
19.7605	62.0055	19.7853	54.0434	19.7357	53.7628	19.7791	53.7298	19.7605	53.9123	19.7667	54.1932	19.7357	50.6316	19.7791	50.7289	19.7667	50.2654	19.7171	50.0649	19.7667	49.5909
19.7977	62.2251	19.8163	54.2465	19.7791	54.147	19.8163	54.1681	19.8039	54.0281	19.8101	54.3651	19.7791	50.7229	19.8225	51.022	19.8101	50.3182	19.7605	50.2565	19.8101	49.8992
19.8411	62.2853	19.8535	54.4032	19.8163	54.2687	19.8597	54.318	19.8411	54.2607	19.8535	54.5545	19.8163	50.9412	19.8659	51.2957	19.8535	50.664	19.8039	50.449	19.8535	50.1172
19.8783	62.4291	19.8907	54.5518	19.8659	54.4779	19.903	54.4635	19.8845	54.58	19.8907	54.8201	19.8597	51.1299	19.9092	51.4204	19.8968	50.8078	19.8473	50.6709	19.8907	50.252
19.9154	62.5724	19.9278	54.7816	19.9092	54.6424	19.9402	54.6649	19.9216	54.6316	19.934	55.0035	19.903	51.3284	19.9464	51.5261	19.9402	50.9916	19.8907	50.8899	19.934	50.4813
19.9588	62.7784	19.9712	54.9062	19.9526	54.7944	19.9836	54.9229	19.965	54.7889	19.9774	55.1795	19.9464	51.5493	19.9898	51.7556	19.9836	51.224	19.934	51.0626	19.9774	50.6929
20.0022	63.0108	20.0208	55.1601	19.996	55.1557	20.027	55.1224	20.0084	55.0969	20.0208	55.3709	19.9898	51.7397	20.027	51.9926	20.027	51.4786	19.9712	51.2947	20.0208	50.8802
20.0456	63.2897	20.0703	55.4758	20.0394	55.4308	20.0642	55.2798	20.0517	55.3069	20.0703	55.5648	20.0332	51.8999	20.0765	52.1876	20.0703	51.6322	20.0146	51.4909	20.0642	51.0907
20.0951	63.5086	20.1199	55.6448	20.0827	55.4825	20.1137	55.5636	20.0951	55.5762	20.1137	55.917	20.0827	52.1898	20.1199	52.4188	20.1075	51.8556	20.058	51.6861	20.1075	51.2887
20.1385	63.572	20.1633	55.8963	20.1199	55.8086	20.1571	55.6877	20.1385	55.5245	20.1571	56.0958	20.1261	52.3761	20.1633	52.4954	20.1509	51.9819	20.1013	51.9111	20.1509	51.5721
20.1819	63.8811	20.2067	56.1774	20.1633	55.8864	20.2005	55.9227	20.1757	55.879	20.2005	56.2531	20.1695	52.56	20.2067	52.8806	20.1881	52.2232	20.1447	52.0364	20.1943	51.8313
20.2252	64.1463	20.25	56.3928	20.2005	56.1139	20.2438	56.2083	20.2191	56.0986	20.2376	56.4583	20.2129	52.7107	20.25	52.959	20.2252	52.3977	20.1881	52.2907	20.2376	51.9807
20.2686	64.3174	20.2872	56.6889	20.2376	56.3649	20.281	56.3437	20.2624	56.41	20.281	56.6485	20.2562	52.983	20.2872	53.1611	20.2686	52.6005	20.2314	52.5655	20.281	52.1637
20.3058	64.3457	20.3306	56.7736	20.281	56.557	20.3244	56.614	20.3058	56.4157	20.3182	56.9285	20.2934	53.1222	20.3306	53.3665	20.3058	52.7454	20.2686	52.7163	20.3182	52.3488
20.343	64.5523	20.3678	56.9978	20.3306	56.7747	20.3678	56.735	20.3492	56.693	20.3616	57.0309	20.3368	53.3939	20.374	53.6381	20.3492	52.8705	20.312	52.9337	20.3616	52.5943
20.3864	64.8069	20.4111	57.2466	20.374	57.0103	20.4111	56.9067	20.3988	56.9956	20.4049	57.2189	20.3802	53.5052	20.4173	53.724	20.3988	53.2434	20.3554	53.1668	20.4049	52.8158
20.4297	65.0343	20.4545	57.3854	20.4235	57.2873	20.4607	57.3479	20.4421	57.3356	20.4483	57.4276	20.4235	53.7641	20.4607	53.9969	20.4421	53.4111	20.4049	53.2843	20.4483	53.0162
20.4731	65.1811	20.5041	57.7152	20.4731	57.5316	20.5041	57.4749	20.4917	57.4011	20.4979	57.7892	20.4669	53.838	20.5041	54.1267	20.4855	53.5942	20.4483	53.7064	20.4917	53.1744
20.5227	65.5396	20.5537	57.9613	20.5227	57.7093	20.5475	57.7054	20.5413	57.6259	20.5475	57.8711	20.5165	54.1543	20.5537	54.5126	20.5351	53.7822	20.4917	53.8344	20.5351	53.4943
20.5723	65.6839	20.6032	58.1672	20.5661	58.121	20.597	57.8969	20.5908	57.8932	20.5908	58.1275	20.5599	54.3512	20.6032	54.5715	20.5785	54.0614	20.5413	54.0022	20.5846	53.7609
20.6218	66.0953	20.6528	58.4189	20.6094	58.3424	20.6466	58.1781	20.6342	58.2567	20.6404	58.331	20.6094	54.5781	20.6466	54.8756	20.628	54.2448	20.5846	54.1906	20.628	53.9493
20.6714	66.1922	20.6962	58.6734	20.6528	58.4206	20.6838	58.3073	20.6838	58.3745	20.6838	58.7308	20.6528	54.8416	20.69	55.0362	20.6714	54.5124	20.628	54.5064	20.6776	54.0938
20.721	66.6345	20.7396	58.9688	20.69	58.6918	20.7334	58.7506	20.7272	58.5814	20.7272	58.8867	20.6962	55.0572	20.7334	55.3057	20.7148	54.641	20.6776	54.8196	20.721	54.3013
20.7582	66.7488	20.7829	59.144	20.7334	58.8922	20.7767	58.8228	20.7705	58.8386	20.7644	59.0086	20.7396	55.1775	20.7705	55.5055	20.7582	54.9863	20.721	54.9753	20.7644	54.6477
20.7953	66.9305	20.8139	59.2507	20.7705	59.1105	20.8139	59.0763	20.8139	59.1473	20.8077	59.2423	20.7829	55.4647	20.8139	55.6478	20.8015	55.1111	20.7644	55.0757	20.8077	54.8675
20.8325	67.0913	20.8511	59.5055	20.8139	59.2805	20.8573	59.207	20.8511	59.3235	20.8449	59.5802	20.8201	55.6503	20.8511	55.7922	20.8449	55.3937	20.8015	55.3788	20.8449	54.9926
20.8635	67.3044	20.8883	59.7319	20.8511	59.433	20.8945	59.5368	20.8883	59.4129	20.8821	59.6197	20.8635	55.792	20.8883	56.0764	20.8821	55.4494	20.8387	55.4833	20.8883	55.1996
20.9007	67.2344	20.9193	59.7917	20.8945	59.6599	20.9317	59.6076	20.9255	59.6656	20.9193	59.8656	20.9007	55.9861	20.9317	56.1214	20.9193	55.74	20.8759	55.807	20.9255	55.4094
20.9317	67.5629	20.9564	59.9641	20.9317	59.9978	20.9688	59.9546	20.9626	59.8209	20.9564	59.9267	20.9379	56.1611	20.9688	56.3876	20.9564	55.8194	20.9131	55.8807	20.9564	55.6041
20.9626	67.4504	20.9998	60.1522	20.975	59.9947	20.9998	59.921	20.9998	60.0921	20.9936	60.249	20.975	56.3804	21.006	56.5754	20.9936	56.1415	20.9502	56.1005	20.9936	55.7863
20.9998	67.7338	21.037	60.4183	21.0122	60.3628	21.0432	60.2536	21.037	60.1671	21.037	60.3858	21.0122	56.4872	21.0432	56.7191	21.0308	56.2238	20.9874	56.2343	21.0308	55.9631
21.0432	67.6396	21.0804	60.6399	21.0556	60.4831	21.0866	60.4324	21.0742	60.3305	21.0742	60.5859	21.0556	56.7069	21.0804	56.9523	21.068	56.4885	21.0246	56.4721	21.068	56.1617
21.0866	67.9556	21.1299	60.7782	21.0928	60.678	21.1237	60.6704	21.1175	60.6055	21.1175	60.7729	21.0928	56.9659	21.1237	57.0187	21.1051	56.5264	21.068	56.7173	21.1114	56.33
21.1361	68.1435	21.1733	61.0267	21.1361	60.9168	21.1671	60.818	21.1547	60.7475	21.1609	60.999	21.1361	57.1214	21.1671	57.2845	21.1485	56.8307	21.1114	56.8822	21.1547	56.4716
21.1857	68.4129	21.2167	61.3196	21.1733	61.1073	21.2105	61.0728	21.1981	60.9976	21.2043	61.1728	21.1795	57.2443	21.2105	57.5139	21.1919	57.0674	21.1485	56.9848	21.1919	56.7748
21.2353	68.6507	21.2601	61.5026	21.2167	61.378	21.2539	61.243	21.2415	61.186	21.2477	61.587	21.2167	57.3895	21.2539	57.7587	21.2353	57.2331	21.1919	57.2454	21.2353	56.9463
21.2848	69.0756	21.3034	61.765	21.2539	61.4865	21.2972	61.6132	21.2848	61.4106	21.291	61.653	21.2601	57.6745	21.2972	57.8411	21.2786	57.4147	21.2353	57.4525	21.2725	57.2417
21.322	69.2221	21.3406	61.9079	21.291	61.6617	21.3406	61.692	21.3282	61.686	21.3344	61.8151	21.2972	57.9488	21.3406	58.1432	21.322	57.6121	21.2786	57.7794	21.3158	57.3287
21.3654	69.5556	21.384	62.1838	21.3344	61.9847	21.384	62.0075	21.3716	61.8987	21.3716	62.0444	21.3406	58.0111	21.384	58.2948	21.3592	57.8462	21.3158	57.9159	21.3592	57.612
21.4026	69.7351	21.4274	62.3906	21.3778	62.1088	21.4274	62.1562	21.415	62.141	21.415	62.3503	21.384	58.1814	21.4274	58.6776	21.4026	58.1205	21.3592	57.9891	21.4026	57.8361
21.4398	69.9462	21.4707	62.6279	21.4212	62.4706	21.4769	62.5437	21.4583	62.3315	21.4583	62.5846	21.4274	58.4462	21.4707	58.7795	21.4521	58.2837	21.4088	58.3381	21.446	58.0261
21.4831	70.1243	21.5141	62.8565	21.4707	62.5503	21.5141	62.5798	21.5017	62.6106	21.5017	62.7463	21.4769	58.748	21.5203	58.9764	21.4955	58.467	21.4521	58.6014	21.4893	58.3558
21.5265	70.2515	21.5575	63.0166	21.5141	62.8058	21.5637	63.0507	21.5451	62.8268	21.5451	62.9002	21.5203	58.905	21.5575	59.1104	21.5389	58.7355	21.4955	58.8292	21.5389	58.5294
21.5699	70.6296	21.5947	63.3093	21.5637	63.2622	21.6009	63.1062	21.5823	63.044	21.5885	63.2254	21.5637	59.1256	21.6009	59.4731	21.5761	58.8959	21.5389	58.9809	21.5823	58.6776
21.6133	70.8759	21.638	63.5224	21.6009	63.3708	21.638	63.4058	21.6257	63.2689	21.6319	63.4192	21.6071	59.2329	21.638	59.6897	21.6195	59.2093	21.5823	59.1567	21.6257	58.9774
21.6504	70.9763	21.6752	63.6933	21.638	63.6593	21.6752	63.5641	21.6628	63.5009	21.6752	63.6313	21.6442	59.5981	21.6752	59.8399	21.6566	59.233	21.6257	59.4895	21.6628	59.235
21.6938	71.0665	21.7124	63.9253	21.6752	63.6927	21.7124	63.6981	21.7	63.51	21.7124	63.8023	21.6876	59.7813	21.7124	59.8688	21.7	59.6198	21.6628	59.6591	21.7062	59.4723
21.731	71.3812	21.7558	64.0701	21.7124	63.9498	21.7496	63.9593	21.7372	63.8975	21.7496	64.0203	21.7248	59.998	21.7496	60.2483	21.7372	59.752	21.7062	59.858	21.7496	59.6232
21.7682	71.5586	21.793	64.3584	21.7496	64.2686	21.793	64.1065	21.7806	64.1098	21.7868	64.2583	21.762	60.0078	21.793	60.3697	21.7806	60.0061	21.7434	60.0534	21.7868	59.8658
21.8116	71.8608	21.8363	64.606	21.793	64.3829	21.8363	64.469	21.8239	64.2931	21.8239	64.3772	21.7992	60.282	21.8301	60.598	21.8239	60.11	21.7868	60.326	21.8239	60.0891
21.8549	71.7464	21.8859	64.7861	21.8363	64.622	21.8859	64.674	21.8673	64.4263	21.8673	64.666	21.8425	60.4644	21.8797	60.7078	21.8673	60.4219	21.8301	60.5362	21.8611	60.3173
21.8983	72.0817	21.9293	64.9962	21.8859	64.7636	21.9293	64.8042	21.9107	64.6958	21.9107	64.7895	21.8859	60.8158	21.9293	61.0482	21.9107	60.5842	21.8797	60.8062	21.9045	60.4402
21.9479	72.2852	21.9727	65.2079	21.9293	65.1651	21.9789	65.1696	21.9541	64.953	21.9603	65.0905	21.9293	60.8539	21.9727	61.2473	21.9603	60.9705	21.9231	60.899	21.9417	60.7034
21.9913	72.7061	22.016	65.5139	21.9851	65.4253	22.016	65.4018	21.9974	65.2208	22.0098	65.3395	21.9727	61.1172	22.0222	61.5348	22.0036	61.0369	21.9603	61.2116	21.9851	60.8828
22.0408	72.87	22.0594	65.7916	22.0222	65.6106	22.0594	65.6712	22.0408	65.3125	22.0594	65.6846	22.0222	61.3144	22.0718	61.7365	22.047	61.2879	22.0036	61.4315	22.0346	61.1153
22.0904	73.0137	22.1028	65.9475	22.0718	65.8872	22.1028	65.7961	22.0842	65.6624	22.1028	65.8543	22.0656	61.6621	22.1214	62.05	22.0904	61.5761	22.0408	61.6927	22.078	61.429
22.14	73.2037	22.1462	66.1538	22.109	66.1107	22.14	66.0342	22.1338	65.911	22.1523	66.1306	22.109	61.7994	22.1709	62.1493	22.1276	61.8173	22.078	61.7951	22.1338	61.716
22.1833	73.7818	22.1895	66.4208	22.1523	66.5022	22.1833	66.2603	22.1833	66.1409	22.1957	66.3433	22.1586	62.0037	22.2143	62.5576	22.1709	61.9834	22.1214	61.9373	22.1833	61.9803
22.2329	73.7998	22.2391	66.6663	22.1957	66.4594	22.2329	66.6863	22.2329	66.4824	22.2453	66.7615	22.2081	62.3071	22.2577	62.7306	22.2143	62.1289	22.1648	62.2786	22.2391	62.2239
22.2887	74.2797	22.2949	66.9955	22.2391	66.9136	22.2949	66.7939	22.2825	66.6659	22.3011	66.9705	22.2639	62.6169	22.2949	62.8859	22.2639	62.3372	22.2143	62.4941	22.2949	62.5123
22.3444	74.1436	22.3444	67.2824	22.2887	66.9719	22.3506	67.1569	22.3382	67.0649	22.3506	67.18	22.3197	62.7976	22.3382	63.1076	22.3197	62.8308	22.2701	62.7882	22.3506	62.9346
22.394	74.6547	22.394	67.4433	22.3444	67.475	22.4126	67.5103	22.4002	67.3456	22.4002	67.4654	22.363	63.0998	22.3816	63.4584	22.3754	62.9624	22.3197	63.0176	22.4002	63.1575
22.4436	74.8859	22.4436	67.8194	22.4002	67.6071	22.4684	67.9478	22.4498	67.6744	22.4436	67.7276	22.4064	63.3392	22.4312	63.5508	22.4312	63.2874	22.3692	63.229	22.4436	63.4342
22.487	75.1232	22.487	68.0696	22.4498	67.9017	22.5117	68.1369	22.4932	67.938	22.4808	67.9332	22.4498	63.6196	22.4808	63.7867	22.4808	63.5268	22.4188	63.5628	22.487	63.6353
22.5303	75.185	22.5303	68.3803	22.4932	68.3147	22.5551	68.4546	22.5303	68.188	22.5117	68.1708	22.487	63.7543	22.5241	64.0492	22.5303	63.8304	22.4684	63.8927	22.5241	63.8338
22.5613	75.4593	22.5737	68.5367	22.5365	68.4817	22.5799	68.587	22.5613	68.325	22.5489	68.2322	22.5303	63.9483	22.5737	64.3454	22.5737	64.149	22.5117	64.0575	22.5613	64.2003
22.5985	75.5072	22.6171	68.6985	22.5737	68.7216	22.6109	68.7901	22.5923	68.5284	22.5861	68.565	22.5737	64.2559	22.6109	64.5333	22.6109	64.3194	22.5489	64.3288	22.5985	64.2871
22.6357	75.8395	22.6543	68.9181	22.6109	68.8855	22.6419	68.9708	22.6233	68.6284	22.6295	68.6712	22.6171	64.4412	22.6543	64.7099	22.6481	64.4806	22.5923	64.4366	22.6357	64.4526
22.6729	75.7352	22.6914	69.2414	22.6419	68.9518	22.6729	69.0465	22.6605	68.7825	22.6729	68.9383	22.6605	64.6131	22.6914	64.9458	22.6852	64.7478	22.6295	64.7772	22.6791	64.6559
22.71	76.012	22.7224	69.3436	22.6729	69.3337	22.7038	69.2375	22.7038	69.0414	22.7224	69.183	22.6976	64.8657	22.7286	65.0904	22.7224	64.8867	22.6729	64.9865	22.7162	64.9373
22.741	76.1778	22.7534	69.5453	22.7038	69.3079	22.741	69.3534	22.7472	69.2564	22.7658	69.4212	22.741	64.9966	22.772	65.3443	22.7596	65.1017	22.71	65.1277	22.7534	65.1283
22.772	76.2812	22.7906	69.4941	22.7348	69.4377	22.7844	69.591	22.7906	69.5063	22.8092	69.665	22.7782	65.2623	22.8092	65.5963	22.7968	65.2792	22.7534	65.3427	22.7906	65.3029
22.7968	76.3823	22.8278	69.809	22.772	69.8135	22.8278	69.7813	22.8402	69.7316	22.8526	69.9504	22.8154	65.4202	22.8464	65.7145	22.834	65.428	22.7968	65.5936	22.834	65.5113
22.8278	76.5496	22.865	70.0924	22.8154	69.7778	22.8773	70.1468	22.8835	70.0112	22.8897	70.108	22.8526	65.6193	22.8897	65.8918	22.8773	65.6566	22.834	65.8	22.8711	65.7576
22.8588	76.7471	22.9083	70.2555	22.865	70.2105	22.9269	70.2834	22.9269	70.3628	22.9331	70.3838	22.8897	65.8125	22.9269	66.1667	22.9145	65.8911	22.8773	66.0604	22.9145	65.9358
22.9021	76.9046	22.9579	70.4471	22.9145	70.4088	22.9827	70.7465	22.9703	70.5345	22.9703	70.5682	22.9269	65.9124	22.9765	66.3632	22.9579	66.0721	22.9145	66.1697	22.9579	66.2233
22.9455	77.1995	23.0075	70.7735	22.9641	70.7029	23.0261	70.9929	23.0137	70.7006	23.0137	70.7975	22.9703	66.1488	23.0199	66.6254	22.9951	66.2914	22.9579	66.3899	22.9951	66.3649
23.0075	77.6285	23.0632	71.044	23.0137	71.0241	23.0694	71.1894	23.057	70.9316	23.057	71.0564	23.0137	66.4085	23.0694	66.8082	23.0446	66.5292	22.9951	66.6822	23.0446	66.5652
23.0818	78.1308	23.1128	71.3542	23.0632	71.3147	23.1128	71.5459	23.1004	71.1458	23.1004	71.2377	23.057	66.6413	23.119	67.0911	23.088	66.7383	23.0446	66.9434	23.088	66.9328
23.15	78.5104	23.1624	71.5974	23.1066	71.648	23.15	71.7006	23.1438	71.5204	23.15	71.5727	23.1066	66.8251	23.1624	67.3405	23.1314	67.0447	23.0942	67.1299	23.1376	67.2345
23.212	79.0933	23.2057	71.9156	23.1562	71.7852	23.1934	72.0526	23.1872	71.7924	23.1934	71.7855	23.1562	67.0962	23.212	67.7177	23.181	67.2573	23.1376	67.3921	23.1872	67.3998
23.2615	79.3061	23.2491	72.183	23.1934	72.088	23.2305	72.0345	23.2367	71.9816	23.2367	72.0663	23.2057	67.3218	23.2553	67.866	23.2243	67.5547	23.1934	67.718	23.2367	67.6647
23.2987	79.6048	23.2863	72.3903	23.2305	72.2978	23.2739	72.4786	23.2801	72.25	23.2801	72.2467	23.2491	67.653	23.2925	68.0289	23.2677	67.6939	23.2367	68.0387	23.2801	67.9473
23.3297	79.6249	23.3173	72.5149	23.2677	72.4745	23.3111	72.5652	23.3235	72.474	23.3173	72.4907	23.2925	67.868	23.3359	68.3007	23.3111	67.9851	23.2863	68.1543	23.3173	68.2625
23.3545	79.7449	23.3545	72.7508	23.3049	72.7463	23.3483	72.8747	23.3669	72.8231	23.3607	72.6743	23.3297	68.12	23.3731	68.6004	23.3545	68.1767	23.3297	68.4715	23.3607	68.4557
23.3854	79.7495	23.3978	72.9411	23.3483	72.8669	23.3916	73.0672	23.404	72.9861	23.3978	72.9917	23.3731	68.2928	23.4102	68.6198	23.3978	68.4595	23.3669	68.713	23.3978	68.5616
23.4102	79.6506	23.435	73.1959	23.3916	73.1311	23.435	73.372	23.4412	73.183	23.4412	73.1896	23.4102	68.4494	23.4474	68.9293	23.435	68.675	23.404	68.9844	23.435	68.8371
23.4412	79.4715	23.4784	73.303	23.435	73.4149	23.4846	73.5962	23.4784	73.4215	23.4846	73.4139	23.4474	68.6971	23.4846	69.0279	23.4784	68.8893	23.4412	69.1103	23.4722	69.137
23.4722	79.6304	23.5218	73.6485	23.4846	73.6453	23.5218	73.7359	23.5156	73.6	23.5218	73.5593	23.4846	68.9313	23.5218	69.2452	23.5218	69.0441	23.4784	69.2891	23.5094	69.2978
23.5156	79.7553	23.5651	73.8721	23.528	73.8705	23.5651	74.1094	23.5589	73.9275	23.5589	73.7682	23.528	69.0436	23.5589	69.4317	23.5589	69.3849	23.5218	69.5346	23.5466	69.4695
23.5589	80.0129	23.6085	74.1229	23.5651	74.1827	23.6085	74.3713	23.5961	74.0389	23.5961	74.0536	23.5651	69.257	23.5961	69.7127	23.5961	69.4436	23.5589	69.7808	23.5899	69.6178
23.6023	80.0673	23.6519	74.3105	23.6085	74.2627	23.6395	74.5389	23.6333	74.2675	23.6333	74.3468	23.6023	69.4334	23.6395	69.8225	23.6333	69.709	23.5961	69.8978	23.6271	69.9668
23.6581	80.463	23.6891	74.435	23.6395	74.6812	23.6829	74.8148	23.6767	74.4412	23.6705	74.3449	23.6457	69.7339	23.6767	70.1207	23.6705	69.8444	23.6395	70.1877	23.6705	70.1497
23.7139	80.8266	23.7263	74.8058	23.6829	74.682	23.7201	74.8819	23.7139	74.7231	23.7139	74.6076	23.6891	69.9016	23.7201	70.2666	23.7139	70.1683	23.6767	70.367	23.7077	70.3379
23.7634	81.3068	23.7634	74.9727	23.7201	75.0462	23.7634	75.3673	23.7572	74.9937	23.7572	74.8427	23.7263	70.0753	23.7634	70.5164	23.751	70.3438	23.7201	70.5641	23.751	70.5098
23.813	81.5208	23.8068	75.1135	23.7572	75.1367	23.8068	75.4813	23.8006	75.2801	23.8006	75.2315	23.7696	70.3485	23.8068	70.7585	23.7944	70.5214	23.7634	70.8524	23.7944	70.8508
23.8502	81.6622	23.8502	75.3872	23.8006	75.4545	23.8564	75.7236	23.844	75.391	23.844	75.3641	23.813	70.5223	23.8564	71.0001	23.8378	70.7074	23.8068	71.0511	23.8378	71.1295
23.8936	81.8983	23.8936	75.6251	23.844	75.6399	23.8998	75.9471	23.8874	75.7715	23.8936	75.6411	23.8564	70.7522	23.906	71.1857	23.8874	71.1265	23.8502	71.3527	23.8812	71.343
23.9307	82.2044	23.9369	75.8692	23.8936	75.8504	23.9493	76.3187	23.9369	75.911	23.9431	75.9094	23.8998	71.0409	23.9493	71.5616	23.9369	71.3153	23.8998	71.5813	23.9307	71.5749
23.9679	82.3419	23.9865	76.1543	23.9369	76.2335	23.9989	76.677	23.9803	76.3096	23.9927	76.2672	23.9493	71.2487	23.9989	71.8238	23.9803	71.5983	23.9431	71.8471	23.9741	71.8148
24.0051	82.5483	24.0299	76.3417	23.9927	76.4779	24.0423	76.8723	24.0237	76.5162	24.0361	76.5407	23.9927	71.4946	24.0485	72.013	24.0299	71.8081	23.9927	72.0918	24.0237	72.1601
24.0485	82.8191	24.0733	76.7442	24.0361	76.7713	24.0795	77.0806	24.0671	76.8007	24.0795	76.7403	24.0361	71.7055	24.0919	72.3018	24.0733	72.149	24.0361	72.3805	24.0733	72.4278
24.0919	83.0076	24.1166	76.8607	24.0795	76.9918	24.1228	77.3864	24.1104	77.0672	24.1228	76.9609	24.0795	72.0043	24.129	72.5998	24.1104	72.3711	24.0795	72.5659	24.1166	72.6494
24.1352	83.287	24.16	77.1678	24.1228	77.2611	24.16	77.6343	24.1538	77.394	24.16	77.3932	24.1228	72.2068	24.1662	72.7723	24.1538	72.5811	24.1228	72.9272	24.16	72.8432
24.1786	83.6493	24.1972	77.3435	24.16	77.5104	24.2034	77.9011	24.1972	77.5922	24.1972	77.5046	24.16	72.4576	24.2034	72.9792	24.191	72.7435	24.16	73.0237	24.2034	73.2291
24.222	83.939	24.2344	77.6189	24.2034	77.5944	24.2406	78.0568	24.2344	77.8933	24.2344	77.6428	24.2034	72.6673	24.2406	73.1746	24.2282	73.0505	24.1972	73.3371	24.2406	73.489
24.2654	84.0737	24.2715	77.7583	24.2406	77.928	24.2777	78.2045	24.2715	78.0097	24.2715	77.8513	24.2406	72.8994	24.2777	73.2821	24.2654	73.2141	24.2406	73.5025	24.2777	73.6603
24.3087	84.4044	24.3087	78.0435	24.2715	78.0981	24.3149	78.552	24.3087	78.3426	24.3025	78.1192	24.2777	73.0448	24.3149	73.5978	24.3025	73.4089	24.2715	73.6849	24.3149	73.839
24.3459	84.4093	24.3459	78.1258	24.3087	78.2007	24.3521	78.6488	24.3459	78.5593	24.3397	78.3353	24.3211	73.221	24.3521	73.7744	24.3397	73.6734	24.3149	73.9108	24.3521	74.0756
24.3831	84.7814	24.3831	78.4382	24.3397	78.4818	24.3893	78.9763	24.3831	78.6777	24.3831	78.5128	24.3645	73.5691	24.3893	73.88	24.3831	73.7923	24.3521	74.1436	24.3893	74.2699
24.4141	84.8106	24.4264	78.6043	24.3831	78.5718	24.4264	79.1729	24.4203	78.8479	24.4203	78.6801	24.4017	73.7291	24.4326	74.0853	24.4203	74.0388	24.3955	74.3533	24.4264	74.5028
24.4512	84.8825	24.4698	78.9063	24.4264	78.8165	24.4698	79.312	24.4636	79.2281	24.4636	78.9693	24.445	73.9738	24.476	74.465	24.4636	74.2867	24.4326	74.6325	24.4698	74.7191
24.4946	85.0101	24.5132	79.1085	24.4698	79.2518	24.5194	79.6213	24.507	79.4074	24.5132	79.2956	24.4884	74.1266	24.5194	74.6219	24.507	74.5723	24.4822	74.8088	24.5132	74.9979
24.538	85.1913	24.5566	79.3921	24.5194	79.2792	24.5628	79.9335	24.5566	79.7509	24.5628	79.5686	24.5318	74.416	24.569	74.9475	24.5504	74.7011	24.5256	75.0737	24.5566	75.206
24.5814	85.2767	24.6	79.5897	24.569	79.7355	24.6123	80.2108	24.6	79.888	24.6123	79.8398	24.5752	74.6387	24.6123	75.1026	24.5938	74.9614	24.569	75.3707	24.6	75.4524
24.6309	85.6255	24.6433	79.8478	24.6185	79.8066	24.6619	80.4652	24.6495	80.3463	24.6557	80.0214	24.6185	75.0121	24.6619	75.4448	24.6371	75.2446	24.6185	75.7262	24.6433	75.7392
24.6805	85.6121	24.6929	80.1072	24.6619	80.412	24.7115	80.7811	24.7053	80.6061	24.7053	80.4778	24.6619	75.1398	24.7115	75.7454	24.6867	75.5273	24.6619	75.903	24.6929	76.0376
24.7363	86.1608	24.7425	80.4753	24.7115	80.6242	24.7549	81.1388	24.7549	80.9734	24.7487	80.825	24.7053	75.3146	24.7549	76.0511	24.7363	75.8213	24.7115	76.0516	24.7425	76.3003
24.7858	86.2438	24.7858	80.7094	24.7549	80.7877	24.7982	81.3594	24.7982	81.1635	24.792	81.0414	24.7549	75.6217	24.7982	76.1392	24.7858	76.1155	24.7549	76.4646	24.792	76.5203
24.8292	86.6799	24.8354	80.9665	24.7982	81.0285	24.8416	81.594	24.8416	81.6124	24.8354	81.1788	24.7982	76.0379	24.8478	76.5129	24.8354	76.3059	24.8044	76.8053	24.8354	76.8493
24.8726	86.857	24.885	81.224	24.8416	81.3464	24.8788	81.7712	24.885	81.7975	24.8726	81.4928	24.8478	76.174	24.8912	76.7703	24.8788	76.7624	24.8478	76.9828	24.8788	77.1672
24.9098	87.228	24.9284	81.5575	24.8788	81.6856	24.916	82.1215	24.9222	82.0614	24.9098	81.6966	24.8912	76.4146	24.9284	77.0896	24.9222	76.9105	24.885	77.1953	24.9222	77.4171
24.947	87.2997	24.9656	81.813	24.916	81.7788	24.9532	82.1706	24.9594	82.2943	24.9532	82.0745	24.9346	76.6293	24.9718	77.2038	24.9656	77.1876	24.9222	77.4072	24.9656	77.656
24.9841	87.5386	25.0089	82.0172	24.9594	81.9531	24.9903	82.5786	24.9965	82.5089	24.9965	82.1214	24.9718	76.9349	25.0151	77.4823	25.0027	77.3909	24.9656	77.7598	25.0089	77.9228
25.0213	87.5678	25.0461	82.2514	25.0027	82.2571	25.0337	82.6732	25.0399	82.7177	25.0399	82.4903	25.0151	77.2547	25.0523	77.6304	25.0461	77.6394	25.0027	77.9638	25.0523	78.1608
25.0523	88.0056	25.0833	82.4718	25.0523	82.543	25.0709	82.9346	25.0771	83.0272	25.0833	82.6542	25.0585	77.3608	25.0957	78.0255	25.0833	77.8921	25.0461	78.0821	25.0895	78.3981
25.0957	88.2158	25.1267	82.7031	25.0957	82.8765	25.1205	83.1582	25.1205	83.3185	25.1205	82.9823	25.0957	77.5874	25.1391	78.1781	25.1205	78.0943	25.0833	78.3612	25.1267	78.61
25.1329	88.5795	25.1638	82.9054	25.1391	83.1676	25.1638	83.4855	25.1638	83.4848	25.1638	83.2279	25.1391	77.8344	25.1762	78.3631	25.1638	78.2329	25.1267	78.6449	25.1638	78.8447
25.1762	88.6586	25.2072	83.1419	25.1824	83.2783	25.2072	83.6779	25.2072	83.7141	25.2072	83.5142	25.1762	78.0878	25.2134	78.5915	25.201	78.6241	25.1638	78.873	25.201	79.1051
25.2196	88.925	25.2506	83.3872	25.2196	83.6888	25.2506	83.9746	25.2506	84.03	25.2444	83.7365	25.2196	78.3274	25.2568	78.8628	25.2444	78.7466	25.2072	79.1163	25.2382	79.3172
25.263	89.3477	25.294	83.6527	25.263	83.8579	25.294	84.2173	25.2878	84.3298	25.2878	83.9498	25.2568	78.4952	25.294	79.0617	25.2816	79.0074	25.2444	79.3368	25.2816	79.5622
25.3126	89.7246	25.3373	83.8321	25.294	84.123	25.3373	84.6927	25.3311	84.5645	25.3311	84.1844	25.3002	78.668	25.3311	79.3108	25.3249	79.1922	25.2878	79.5253	25.3188	79.807
25.3559	89.9224	25.3745	84.1707	25.3311	84.2848	25.3683	84.6943	25.3683	84.8379	25.3683	84.5708	25.3373	78.9796	25.3683	79.438	25.3683	79.4608	25.3249	79.8541	25.3621	79.9112
25.3931	90.1567	25.4179	84.322	25.3683	84.3144	25.4055	85.0006	25.4055	84.9242	25.4055	84.6552	25.3745	79.2084	25.4117	79.7038	25.4055	79.7107	25.3683	80.012	25.4055	80.3254
25.4365	90.4112	25.4551	84.5763	25.4055	84.6709	25.4427	85.1399	25.4427	85.3538	25.4489	84.9254	25.4179	79.3764	25.4551	79.9955	25.4489	79.9903	25.4055	80.245	25.4427	80.6191
25.4737	90.8448	25.4922	84.6853	25.4489	84.9067	25.4798	85.4815	25.4798	85.4784	25.486	85.1636	25.4613	79.6112	25.4922	80.1278	25.486	80.1621	25.4489	80.5024	25.486	80.7607
25.5046	91.0147	25.5356	85.1487	25.486	85.1251	25.517	85.6907	25.517	85.7288	25.5294	85.4722	25.4984	79.8113	25.5356	80.4074	25.5294	80.4223	25.4922	80.769	25.5232	80.9277
25.5418	91.0021	25.5728	85.2578	25.5356	85.3385	25.5666	85.9039	25.5604	85.9509	25.5666	85.7116	25.5418	80.1498	25.579	80.6739	25.5666	80.6564	25.5294	81.0481	25.5666	81.2886
25.5852	91.3517	25.6162	85.5515	25.5728	85.6165	25.61	86.0134	25.6038	86.3044	25.61	85.9625	25.579	80.3012	25.6224	80.8883	25.61	80.9381	25.5728	81.1772	25.6038	81.7152
25.6224	91.4254	25.6595	85.5998	25.6224	85.9518	25.6595	86.5501	25.6533	86.5531	25.6533	86.1154	25.6224	80.5199	25.6657	81.1773	25.6533	81.1259	25.61	81.4164	25.6472	81.803
25.6657	91.9817	25.7029	86.0509	25.6657	86.162	25.7091	86.7657	25.7029	86.9328	25.6967	86.5145	25.6657	80.865	25.7091	81.4572	25.6967	81.3345	25.6533	81.6821	25.6967	81.8936
25.7091	92.0369	25.7463	86.3412	25.7091	86.4522	25.7587	87.1808	25.7463	87.1502	25.7401	86.8071	25.7153	81.0574	25.7525	81.6798	25.7401	81.6207	25.6967	81.9917	25.7401	82.3126
25.7587	92.3044	25.7897	86.5855	25.7587	86.7462	25.8021	87.4232	25.7959	87.5093	25.7835	87.0719	25.7587	81.357	25.7959	81.9538	25.7835	81.9356	25.7463	82.1701	25.7835	82.6835
25.8083	92.4976	25.8331	86.6663	25.7959	87.1008	25.8454	87.6534	25.8331	87.7126	25.8269	87.2688	25.8021	81.5251	25.8392	82.1685	25.8269	82.1984	25.7897	82.419	25.8207	82.9399
25.8516	92.9381	25.8702	87.0219	25.8392	87.1721	25.8764	88.0301	25.8764	88.0152	25.864	87.5799	25.8392	81.8488	25.8764	82.4659	25.864	82.3847	25.8331	82.7522	25.864	83.0173
25.895	93.0536	25.9136	87.249	25.8702	87.5306	25.9136	88.099	25.9074	88.1902	25.9012	87.7629	25.8826	82.0946	25.9136	82.6695	25.9012	82.5788	25.8764	83.0611	25.9012	83.2335
25.9322	93.3308	25.9508	87.5747	25.9074	87.69	25.9384	88.3319	25.9446	88.4778	25.9384	87.9595	25.9136	82.269	25.9446	82.8376	25.9384	82.811	25.9136	83.2591	25.9384	83.6409
25.9632	93.0885	25.9818	87.5651	25.9446	87.8961	25.9756	88.5126	25.9756	88.7103	25.9756	88.2656	25.9508	82.4063	25.9818	83.0171	25.9756	83.0938	25.9446	83.4602	25.9756	83.8509
25.9942	93.3788	26.019	87.9171	25.9818	88.1574	26.0066	88.6222	26.0128	88.8638	26.0128	88.5091	25.988	82.7418	26.019	83.2961	26.0066	83.2044	25.9818	83.6395	26.0128	83.9971
26.0251	93.1918	26.0561	88.0879	26.0128	88.2128	26.0437	88.952	26.0499	89.0363	26.0499	88.685	26.0251	82.8681	26.0561	83.5005	26.0499	83.5	26.019	83.8547	26.0499	84.2565
26.0561	93.2047	26.0933	88.2994	26.0561	88.6013	26.0871	89.079	26.0871	89.3974	26.0871	88.965	26.0623	83.145	26.0933	83.6454	26.0871	83.6245	26.0561	84.0763	26.0933	84.4609
26.0933	93.051	26.1367	88.5193	26.0933	88.7068	26.1305	89.2892	26.1305	89.5914	26.1305	89.1892	26.0995	83.2705	26.1367	83.8836	26.1305	83.8349	26.0933	84.2393	26.1305	84.7321
26.1305	93.2466	26.1739	88.7753	26.1429	89.0331	26.1801	89.6016	26.1739	89.874	26.1739	89.4228	26.1429	83.5958	26.1801	84.2155	26.1677	84.1918	26.1305	84.5633	26.1739	85.0291
26.1739	93.069	26.2172	88.9782	26.1863	89.2508	26.2296	89.8705	26.2234	90.1122	26.2172	89.7989	26.1863	83.8036	26.2234	84.4095	26.211	84.4633	26.1739	84.7117	26.2172	85.2385
26.2234	93.4835	26.2668	89.257	26.2358	89.6337	26.273	90.3701	26.273	90.4843	26.2606	90.0449	26.2296	84.0456	26.273	84.78	26.2544	84.6796	26.211	84.9321	26.2606	85.5212
26.2792	93.4557	26.3102	89.5593	26.2792	89.8772	26.3226	90.516	26.3226	90.8269	26.3102	90.3394	26.273	84.3219	26.3164	84.9011	26.304	84.942	26.2606	85.2378	26.304	85.7832
26.3288	94.0005	26.3597	89.8339	26.3226	90.1504	26.366	90.9654	26.366	91.0524	26.3535	90.5846	26.3226	84.6079	26.366	85.2221	26.3474	85.1758	26.304	85.547	26.3474	86.107
26.3845	94.0424	26.4093	90.1445	26.366	90.4466	26.4155	91.1539	26.4155	91.4148	26.4031	90.9403	26.366	84.8954	26.4093	85.586	26.3907	85.5643	26.3535	85.7755	26.3969	86.4168
26.4403	94.3099	26.4589	90.5371	26.4093	90.7208	26.4651	91.5132	26.4651	91.8252	26.4589	91.3461	26.4155	85.1989	26.4589	85.8653	26.4403	85.7779	26.4031	86.1719	26.4403	86.5928
26.4899	94.5539	26.5147	90.8421	26.4589	90.9857	26.5085	91.781	26.5085	92.0953	26.5085	91.6209	26.4651	85.4522	26.5085	86.1228	26.4899	86.0964	26.4527	86.3957	26.4961	87.0384
26.5394	94.8538	26.5642	91.1443	26.5085	91.3426	26.558	92.1079	26.5518	92.3175	26.558	91.9528	26.5147	85.8337	26.558	86.434	26.5456	86.3973	26.5023	86.763	26.5456	87.3568
26.589	95.0503	26.6076	91.4594	26.558	91.6152	26.6076	92.5441	26.5952	92.6895	26.6014	92.338	26.5642	86.1734	26.6014	86.7481	26.589	86.6479	26.5518	87.1363	26.589	87.6431
26.6324	95.1639	26.651	91.8162	26.6076	91.9407	26.6572	92.7347	26.6324	92.9066	26.6448	92.575	26.6138	86.4463	26.651	87.0516	26.6386	87.0803	26.6014	87.4015	26.6386	87.931
26.6758	95.1231	26.6944	92.0231	26.6572	92.2482	26.6944	93.0125	26.6758	93.294	26.6882	92.9513	26.651	86.7323	26.6944	87.4305	26.682	87.3629	26.6448	87.621	26.682	88.1816
26.7129	95.4155	26.7315	92.2113	26.7006	92.6568	26.7315	93.3006	26.7129	93.3769	26.7315	93.1421	26.6944	86.9252	26.7377	87.5653	26.7191	87.5406	26.682	87.9815	26.7191	88.5364
26.7501	95.3648	26.7687	92.4381	26.7377	92.7094	26.7687	93.5802	26.7563	93.6391	26.7687	93.4885	26.7315	87.2009	26.7749	87.8713	26.7563	87.8042	26.7253	88.1963	26.7563	88.7783
26.7873	95.4448	26.8059	92.6367	26.7749	93.0693	26.8121	93.6867	26.7935	93.9328	26.8121	93.685	26.7687	87.4981	26.8121	88.0453	26.7997	88.0192	26.7625	88.5164	26.7997	88.9467
26.8245	95.5823	26.8431	92.9534	26.8059	93.2319	26.8431	94.0402	26.8369	94.3331	26.8493	93.9095	26.8059	87.6182	26.8431	88.2591	26.8369	88.3415	26.7997	88.6586	26.8369	89.2815
26.8679	95.7647	26.8864	93.0209	26.8431	93.5063	26.8864	94.3113	26.8803	94.4526	26.8926	94.2139	26.8431	87.7581	26.8803	88.5061	26.8741	88.4827	26.8369	88.9317	26.8741	89.4817
26.905	95.9142	26.9298	93.3761	26.8803	93.5549	26.9236	94.4381	26.9236	94.7264	26.9298	94.575	26.8864	88.1668	26.9236	88.7571	26.9174	88.7405	26.8741	89.1306	26.9174	89.6969
26.9484	95.9207	26.9732	93.5932	26.9174	93.8187	26.967	94.7211	26.967	94.9297	26.9732	94.6875	26.9236	88.3735	26.9608	88.879	26.9546	89.0247	26.9174	89.4077	26.9546	90.0088
26.9918	96.213	27.0228	93.9117	26.967	94.1215	27.0166	94.9856	27.0104	95.4547	27.0166	94.9927	26.967	88.5949	27.0042	89.2282	26.998	89.2628	26.9608	89.6654	26.998	90.2693
27.029	96.4946	27.0662	94.1605	27.0104	94.3798	27.0538	95.2962	27.0476	95.6145	27.0538	95.3267	27.0104	88.7543	27.0538	89.4627	27.0414	89.4996	27.0042	89.8934	27.0414	90.4968
27.0723	96.6626	27.1095	94.4767	27.0662	94.7002	27.0971	95.7396	27.0909	95.8582	27.0971	95.6267	27.0538	89.1493	27.0971	89.791	27.0785	89.7396	27.0476	90.1943	27.0909	90.7782
27.1157	96.7247	27.1467	94.6297	27.1157	95.0245	27.1405	95.77	27.1281	96.0228	27.1405	95.8208	27.1033	89.4351	27.1405	90.0178	27.1281	89.988	27.0909	90.5481	27.1343	91.0907
27.1591	96.8881	27.1901	95.0169	27.1653	95.3527	27.1839	96.0817	27.1715	96.4026	27.1839	96.0901	27.1467	89.7059	27.1901	90.3275	27.1715	90.3888	27.1405	90.7517	27.1777	91.4601
27.2025	97.1034	27.2335	95.1626	27.2087	95.7442	27.2273	96.3294	27.2149	96.6721	27.2335	96.4393	27.1901	89.8878	27.2397	90.5835	27.2149	90.6349	27.1839	91.0214	27.2211	91.6315
27.2458	97.3521	27.2768	95.5187	27.2458	95.8892	27.2768	96.7986	27.2582	97.0114	27.283	96.8576	27.2335	90.2672	27.2892	91.0311	27.2644	90.8552	27.2273	91.3706	27.2706	91.9206
27.2954	97.0765	27.3264	95.7329	27.2892	96.2042	27.3264	97.1219	27.3078	97.1739	27.3326	97.1677	27.283	90.5014	27.3388	91.308	27.314	91.1753	27.2768	91.6413	27.3202	92.2857
27.345	97.201	27.376	96.0511	27.3264	96.4241	27.3822	97.3264	27.3574	97.6185	27.3822	97.4671	27.3264	90.9096	27.3884	91.5849	27.3636	91.5048	27.3326	92.0139	27.3636	92.6763
27.3946	97.4275	27.4255	96.3186	27.376	96.7782	27.4317	97.7159	27.4069	97.8407	27.4317	97.8131	27.376	91.101	27.4379	91.9144	27.4132	91.8926	27.3822	92.3473	27.4069	92.9127
27.4441	97.8098	27.4751	96.7077	27.4194	96.9288	27.4813	98.2675	27.4565	98.3111	27.4813	98.2624	27.4255	91.547	27.4813	92.2556	27.4627	92.1509	27.4317	92.5342	27.4565	93.2399
27.4937	98.0119	27.5185	97.0064	27.4689	97.2867	27.5247	98.3631	27.5061	98.5341	27.5247	98.5677	27.4751	91.7428	27.5185	92.4104	27.5061	92.3811	27.4751	92.9862	27.4999	93.4525
27.5433	98.4536	27.5619	97.2768	27.5185	97.6124	27.5681	98.8319	27.5495	98.9162	27.5681	98.7546	27.5185	92.089	27.5619	92.7915	27.5495	92.6878	27.5185	93.297	27.5371	93.7954
27.5866	98.4656	27.599	97.5052	27.5619	97.8937	27.6114	98.8315	27.5928	99.2644	27.6052	99.1006	27.5619	92.3663	27.6052	93.0098	27.5928	93.0617	27.5619	93.5465	27.5805	94.0523
27.63	98.9952	27.6362	97.7454	27.6052	98.1888	27.6486	99.3065	27.6362	99.5114	27.6424	99.3083	27.599	92.6745	27.6424	93.2881	27.63	93.216	27.599	93.7556	27.6238	94.3992
27.6672	99.057	27.6734	97.9369	27.6486	98.4895	27.6858	99.4115	27.6734	99.7305	27.6796	99.5825	27.6424	92.8155	27.6858	93.4886	27.6734	93.5833	27.6362	93.9394	27.6672	94.6611
27.7044	99.4074	27.7168	98.1856	27.6858	98.6479	27.7168	99.7772	27.7106	99.9838	27.7168	99.8068	27.6796	93.1287	27.7292	93.7677	27.7106	93.6367	27.6796	94.3282	27.7106	94.8612
27.7354	99.512	27.754	98.4467	27.723	98.9722	27.754	99.7592	27.7478	100.217	27.754	100.029	27.723	93.3324	27.7663	93.932	27.754	93.964	27.723	94.5947	27.7478	95.0896
27.7725	99.9184	27.7973	98.6288	27.7663	99.1904	27.7911	100.159	27.7849	100.544	27.7911	100.255	27.7601	93.6343	27.8097	94.3616	27.7973	94.2553	27.7601	94.7906	27.7849	95.4371
27.8097	100.001	27.8345	98.8412	27.8035	99.4961	27.8283	100.203	27.8283	100.729	27.8283	100.561	27.7973	93.7256	27.8469	94.5263	27.8345	94.5478	27.8035	94.9755	27.8221	95.6554
27.8469	100.375	27.8779	99.107	27.8407	99.5811	27.8655	100.672	27.8717	100.95	27.8717	100.813	27.8407	94.0868	27.8841	94.7865	27.8779	94.7221	27.8407	95.2434	27.8655	95.9197
27.8903	100.548	27.9151	99.4466	27.8841	99.9288	27.9089	100.83	27.9089	101.315	27.9089	101.142	27.8779	94.3961	27.9275	94.9391	27.9151	94.9844	27.8841	95.6343	27.9027	96.0846
27.9275	100.955	27.9522	99.5952	27.9213	100.101	27.9522	101.028	27.9522	101.554	27.946	101.294	27.9213	94.5743	27.9646	95.2182	27.9584	95.2293	27.9213	95.8049	27.9398	96.4269
27.9708	101.25	27.9956	99.8116	27.9584	100.427	28.0018	101.434	27.9956	101.829	27.9956	101.618	27.9584	94.7655	28.008	95.527	27.9956	95.569	27.9584	95.9418	27.9832	96.7453
28.0204	101.754	28.0328	100.075	27.9956	100.565	28.0514	101.682	28.039	102.06	28.039	101.999	28.0018	95.0558	28.0514	95.8321	28.039	95.7383	28.0018	96.2118	28.0266	96.9317
28.07	101.999	28.0762	100.4	28.039	100.821	28.101	102.095	28.0886	102.413	28.0886	102.303	28.0452	95.3958	28.0948	96.0118	28.0824	96.0437	28.0452	96.6153	28.0762	97.2538
28.1257	102.558	28.1257	100.585	28.0886	101.04	28.1567	102.464	28.1381	102.766	28.1381	102.626	28.0948	95.736	28.1443	96.3234	28.1319	96.3584	28.0948	96.9237	28.1196	97.5237
28.1815	103.024	28.1753	100.937	28.1381	101.543	28.2063	102.725	28.1877	103.216	28.1877	102.98	28.1443	95.9784	28.1939	96.6664	28.1815	96.6445	28.1443	97.1721	28.1691	97.9246
28.2373	103.536	28.2249	101.177	28.1939	101.784	28.2559	103.285	28.2373	103.512	28.2373	103.358	28.1877	96.1703	28.2435	97.1021	28.2249	96.9285	28.1939	97.4337	28.2187	98.2401
28.2869	103.966	28.2745	101.65	28.2435	102.254	28.2931	103.413	28.2807	103.88	28.2807	103.764	28.2373	96.6089	28.2869	97.2566	28.2745	97.2876	28.2373	97.8305	28.2621	98.4794
28.3302	104.326	28.324	101.919	28.2869	102.415	28.3364	103.745	28.324	104.114	28.324	103.999	28.2807	96.921	28.3302	97.5805	28.3116	97.5721	28.2869	98.1733	28.3116	98.8491
28.3674	104.495	28.3612	102.119	28.3302	102.838	28.3736	103.953	28.3674	104.439	28.3674	104.312	28.3302	97.2226	28.3674	97.9428	28.355	97.8357	28.3302	98.4466	28.355	99.1909
28.4046	104.751	28.4046	102.437	28.3736	103.071	28.4108	104.281	28.4046	104.72	28.4046	104.603	28.3674	97.4647	28.4046	98.1319	28.3984	98.0756	28.3736	98.75	28.3984	99.4824
28.4356	104.768	28.4418	102.762	28.4108	103.336	28.4418	104.462	28.4418	105.047	28.4418	104.91	28.4108	97.8101	28.4418	98.387	28.4356	98.4341	28.4108	98.9874	28.4418	99.7306
28.4666	104.579	28.4789	102.919	28.4418	103.514	28.4851	104.703	28.4789	105.163	28.4789	105.21	28.4542	98.0476	28.4789	98.5635	28.4727	98.5967	28.4542	99.31	28.4789	99.9905
28.4975	104.627	28.5161	103.051	28.4789	103.666	28.5161	104.89	28.5161	105.443	28.5161	105.408	28.4913	98.3467	28.5161	98.82	28.5161	98.8281	28.4913	99.5549	28.5161	100.333
28.5285	104.627	28.5533	103.265	28.5161	103.949	28.5595	105.105	28.5595	105.687	28.5595	105.599	28.5223	98.5635	28.5595	99.1034	28.5533	99.111	28.5285	99.7659	28.5533	100.618
28.5595	104.867	28.5967	103.681	28.5533	104.196	28.5905	105.364	28.6029	106.129	28.5967	105.95	28.5533	98.7474	28.5967	99.334	28.5905	99.3442	28.5657	100.037	28.5905	100.779
28.5967	104.769	28.6338	103.835	28.5905	104.449	28.6338	105.542	28.6462	106.315	28.6338	106.162	28.5843	98.8986	28.6338	99.5711	28.6277	99.5525	28.6029	100.259	28.6277	100.986
28.6338	104.732	28.6772	104.123	28.6338	104.54	28.6772	105.9	28.6896	106.668	28.6772	106.584	28.6215	99.1594	28.6772	99.9106	28.671	99.8396	28.64	100.584	28.671	101.301
28.6772	104.88	28.7144	104.315	28.6834	104.9	28.7206	106.073	28.733	106.9	28.7144	106.796	28.6586	99.3505	28.7206	100.08	28.7144	100.085	28.6834	100.778	28.7082	101.56
28.7268	105.179	28.7578	104.628	28.7268	105.154	28.7578	106.433	28.7764	107.284	28.7578	106.947	28.6958	99.6374	28.764	100.407	28.7578	100.398	28.7206	100.97	28.7516	101.853
28.7826	105.293	28.8074	104.871	28.7702	105.593	28.8074	106.611	28.8197	107.612	28.8012	107.378	28.7392	99.782	28.8135	100.731	28.8012	100.634	28.764	101.35	28.795	101.971
28.8383	105.712	28.8507	105.226	28.8197	105.84	28.8569	107.121	28.8631	107.913	28.8507	107.695	28.7826	100.141	28.8569	100.97	28.8445	100.92	28.8074	101.57	28.8383	102.391
28.8941	105.764	28.9003	105.52	28.8631	106.155	28.9065	107.278	28.9065	108.143	28.9003	108.047	28.8321	100.424	28.9065	101.346	28.8941	101.324	28.8507	101.886	28.8879	102.764
28.9437	106.228	28.9499	105.798	28.9065	106.413	28.9499	107.725	28.9561	108.527	28.9499	108.352	28.8817	100.82	28.9561	101.73	28.9375	101.596	28.9003	102.216	28.9313	103.053
28.987	106.017	28.9994	106.039	28.9499	106.743	29.0056	107.99	28.9994	108.836	28.9994	108.764	28.9313	101.089	28.9994	101.984	28.987	101.905	28.9437	102.521	28.9809	103.38
29.0304	105.905	29.0428	106.448	28.9994	107.044	29.049	108.515	29.049	109.249	29.049	109.1	28.987	101.585	29.049	102.351	29.0304	102.149	28.9932	102.855	29.0304	103.715
29.0676	105.802	29.0924	106.844	29.0428	107.33	29.0862	108.492	29.0924	109.505	29.0986	109.618	29.0428	101.831	29.0862	102.522	29.0738	102.48	29.0428	103.12	29.08	104.043
29.0986	105.797	29.1358	107.181	29.0862	107.683	29.1234	109.003	29.1358	109.889	29.142	109.841	29.0924	102.238	29.1296	102.896	29.1172	102.8	29.0862	103.459	29.1234	104.471
29.1358	105.202	29.1791	107.314	29.1296	107.876	29.1606	109.068	29.1791	110.138	29.1791	110.238	29.1358	102.594	29.1668	103.236	29.1606	103.103	29.1296	103.881	29.1668	104.698
29.1668	105.757	29.2163	107.593	29.1668	108.198	29.1977	109.43	29.2163	110.46	29.2163	110.406	29.1791	102.975	29.2101	103.427	29.1977	103.284	29.173	104.136	29.2101	104.999
29.2039	105.546	29.2535	107.916	29.2101	108.388	29.2349	109.625	29.2535	110.684	29.2535	110.772	29.2163	103.157	29.2473	103.592	29.2349	103.641	29.2163	104.381	29.2473	105.261
29.2411	106.003	29.2907	108.185	29.2535	108.758	29.2783	109.909	29.2907	110.983	29.2907	110.916	29.2535	103.438	29.2845	103.898	29.2783	103.801	29.2535	104.639	29.2845	105.562
29.2845	105.936	29.3279	108.342	29.2907	108.999	29.3217	110.121	29.3279	111.208	29.3217	111.231	29.2907	103.649	29.3217	104.246	29.3155	104.12	29.2907	104.956	29.3217	105.835
29.3217	106.18	29.3588	108.493	29.3279	109.199	29.365	110.394	29.365	111.504	29.3588	111.392	29.3279	103.949	29.3588	104.475	29.3526	104.333	29.3279	105.268	29.365	106.099
29.365	106.452	29.4022	108.743	29.365	109.492	29.4084	110.737	29.4022	111.651	29.396	111.645	29.365	104.069	29.4022	104.696	29.396	104.677	29.365	105.433	29.4022	106.267
29.4084	106.726	29.4394	109.037	29.4022	109.752	29.4456	111.027	29.4394	111.925	29.4332	111.918	29.4022	104.394	29.4394	104.982	29.4332	104.84	29.4022	105.583	29.4394	106.561
29.4518	106.866	29.4828	109.259	29.4456	109.846	29.4828	111.279	29.4766	112.238	29.4766	112.264	29.4394	104.735	29.4766	105.151	29.4704	105.127	29.4394	105.918	29.4828	106.887
29.4952	107.154	29.5261	109.478	29.4828	110.273	29.5261	111.465	29.52	112.481	29.5138	112.407	29.4828	104.947	29.5138	105.469	29.5138	105.405	29.4766	106.195	29.52	107.159
29.5323	107.166	29.5695	109.819	29.5261	110.393	29.5633	111.837	29.5633	112.818	29.5571	112.863	29.5261	105.24	29.5571	105.767	29.5571	105.726	29.5138	106.376	29.5633	107.384
29.5695	107.474	29.6129	110.074	29.5633	110.783	29.6005	112.014	29.6129	113.114	29.6067	113.156	29.5695	105.433	29.6005	105.987	29.6005	105.954	29.5571	106.555	29.6067	107.706
29.6067	107.521	29.6563	110.476	29.6067	110.997	29.6439	112.432	29.6563	113.428	29.6501	113.479	29.6129	105.837	29.6439	106.308	29.6377	106.19	29.6005	106.888	29.6563	108.066
29.6439	107.557	29.6934	110.668	29.6563	111.267	29.6811	112.526	29.6996	113.793	29.6934	113.81	29.6563	106.176	29.6872	106.564	29.6811	106.471	29.6439	107.347	29.6934	108.34
29.6811	107.599	29.7368	110.931	29.6934	111.662	29.7306	112.92	29.7368	114.17	29.7368	114.16	29.6996	106.416	29.7244	106.933	29.7244	106.901	29.6934	107.566	29.7306	108.643
29.7182	107.751	29.774	111.207	29.743	111.896	29.7678	113.095	29.7802	114.384	29.7802	114.487	29.743	106.717	29.7678	107.261	29.7678	107.184	29.7368	107.77	29.7616	108.866
29.7616	107.94	29.8174	111.524	29.7864	112.213	29.8174	113.547	29.8236	114.71	29.8236	114.865	29.7864	107.005	29.8174	107.469	29.8112	107.343	29.7802	108.11	29.7988	109.127
29.805	108.21	29.8546	111.762	29.8298	112.591	29.8607	113.734	29.8669	114.949	29.8669	115.071	29.8298	107.397	29.8607	107.749	29.8546	107.688	29.8236	108.504	29.8422	109.384
29.8546	108.413	29.9041	112.008	29.8731	112.752	29.9103	114.159	29.9103	115.373	29.9103	115.425	29.8731	107.681	29.9041	108.178	29.9041	108.055	29.8607	108.83	29.8855	109.677
29.9041	108.785	29.9475	112.316	29.9165	113.248	29.9599	114.401	29.9537	115.629	29.9475	115.716	29.9103	107.871	29.9537	108.545	29.9475	108.371	29.9041	108.981	29.9351	109.965
29.9537	109.244	29.9909	112.716	29.9599	113.469	30.0033	114.856	29.9971	116.058	29.9909	116.119	29.9537	108.148	30.0033	108.837	29.9847	108.701	29.9413	109.258	29.9847	110.351
30.0033	109.69	30.0219	112.87	30.0033	113.652	30.0343	115.088	30.0281	116.174	30.0281	116.401	29.9971	108.507	30.0343	109.126	30.0157	108.856	29.9847	109.624	30.0281	110.7
30.0219	109.869	30.0281	112.923	30.0281	113.991	30.0404	115.163	30.0343	116.223	30.0343	116.378	30.0281	108.844	30.0404	109.205	30.0281	108.94	30.0157	109.852	30.0404	110.889
30.0404	109.282	30.0404	112.613	30.0343	113.922	30.0528	114.797	30.0466	116.085	30.0466	116.142	30.0343	108.87	30.0528	109.017	30.0466	108.797	30.0219	109.916	30.0528	110.875
30.0343	108.844	30.0343	112.172	30.0466	113.613	30.0528	114.33	30.0404	115.649	30.0466	115.831	30.0466	108.555	30.0528	108.658	30.0404	108.338	30.0404	109.77	30.0528	110.516
30.0157	108.408	30.0219	111.663	30.0404	113.191	30.0404	113.949	30.0343	115.141	30.0343	115.367	30.0466	108.219	30.0343	108.211	30.0343	108.11	30.0343	109.458	30.0404	110.151
29.9847	108.221	29.9971	111.272	30.0281	112.609	30.0157	113.524	30.0033	114.758	30.0033	114.962	30.0343	107.852	30.0095	107.875	30.0095	107.77	30.0281	109.221	30.0095	109.814
29.4952	103.947	29.774	109.959	30.0033	112.208	29.8731	112.513	29.8546	113.828	29.7988	113.567	30.0033	107.506	29.8174	106.876	29.9103	107.155	30.0033	108.832	29.8422	108.987
29.0366	97.4581	29.0986	103.472	29.836	111.167	29.142	105.867	29.0924	106.634	29.0924	106.37	29.8484	106.649	29.1296	100.675	29.1358	100.989	29.9289	108.474	29.1358	102.857
28.6648	93.177	28.7144	99.8234	29.0986	104.022	28.7454	101.91	28.7144	102.717	28.702	102.704	29.1358	100.134	28.733	96.8151	28.7454	97.2288	29.1482	102.589	28.733	99.2848
28.3984	90.0116	28.4232	96.8976	28.7082	100.223	28.4356	98.7574	28.417	99.672	28.4046	99.6091	28.7392	96.6471	28.417	94.0866	28.4356	94.4092	28.733	98.5928	28.4232	96.5682
28.1319	87.336	28.1567	94.5534	28.4108	97.2673	28.1815	96.3915	28.1567	97.2539	28.1505	97.2232	28.4232	93.5536	28.1691	91.8529	28.1753	92.2015	28.4356	95.8362	28.1629	94.4007
27.8779	84.51	27.8965	92.0261	28.1505	94.9413	27.9151	93.9201	27.8965	94.71	27.8903	94.6239	28.1567	91.241	27.8903	89.459	27.9089	89.9947	28.1691	93.4911	27.8965	92.1741
27.6796	82.6079	27.6796	90.1268	27.8903	92.5043	27.692	91.8329	27.6796	92.6542	27.6734	92.5794	27.8903	88.9059	27.6796	87.5576	27.6858	88.0057	27.9027	91.2903	27.6796	90.2949
27.4627	80.5161	27.4689	88.1495	27.6796	90.5007	27.4875	89.8534	27.4751	90.8117	27.4689	90.7713	27.6796	86.9974	27.4751	85.8403	27.4813	86.3904	27.6858	89.4482	27.4751	88.6169
27.2458	78.3839	27.2582	86.3075	27.4689	88.6834	27.2768	88.0117	27.2582	88.8368	27.2582	88.8135	27.4689	85.2031	27.2644	84.2429	27.2706	84.6112	27.4751	87.7304	27.2582	86.9613
27.0352	76.4576	27.0414	84.4657	27.2582	86.7256	27.06	86.0371	27.0414	86.8519	27.0414	86.9455	27.2644	83.4405	27.0414	82.3736	27.0476	82.8249	27.2582	85.9159	27.0414	85.2003
26.8369	74.5306	26.8493	82.7407	27.0476	84.9161	26.8679	84.3348	26.8493	85.07	26.8493	85.1209	27.0476	81.7333	26.8369	80.5946	26.8555	81.2551	27.0414	84.1639	26.8431	83.5828
26.6386	72.6588	26.6448	81.0279	26.8431	83.0288	26.6696	82.6007	26.6448	83.3436	26.6448	83.3845	26.8493	80.0877	26.6572	79.2085	26.6572	79.6497	26.8493	82.65	26.6448	82.0717
26.4279	70.9105	26.4341	79.1407	26.6448	81.2753	26.4589	80.6296	26.4341	81.3655	26.4341	81.5687	26.6448	78.3712	26.4217	77.4219	26.4465	78.1536	26.6448	81.1167	26.4341	80.4505
26.211	69.0981	26.211	77.3602	26.4341	79.4069	26.2296	78.7015	26.2172	79.4953	26.2172	79.6829	26.4403	76.8772	26.211	75.7016	26.2234	76.4761	26.4403	79.6085	26.211	78.7026
26.0128	67.4221	26.019	75.6326	26.211	77.4483	26.0375	76.8833	26.019	77.7688	26.019	77.9683	26.2172	75.0293	26.0251	74.1732	26.0251	74.8406	26.2172	77.8121	26.019	77.2503
25.8331	65.7389	25.8392	74.0815	26.019	75.8988	25.8578	75.4458	25.8331	76.2664	25.8331	76.3585	26.019	73.4247	25.8331	72.7787	25.8454	73.409	26.019	76.2597	25.8331	75.8351
25.6286	64.2404	25.6348	72.3906	25.8331	74.2258	25.6533	73.7118	25.6348	74.5803	25.6348	74.7404	25.8331	71.9509	25.6224	71.0837	25.6472	71.894	25.8392	74.8873	25.6348	74.459
25.3993	62.2573	25.4179	70.5381	25.6348	72.6412	25.4365	71.9036	25.4241	72.6968	25.4179	72.9012	25.641	70.4673	25.4241	69.5792	25.4303	70.5875	25.6348	73.503	25.4241	72.9159
25.201	60.8873	25.2072	68.8674	25.4179	70.7938	25.2258	70.095	25.2134	70.9915	25.2072	71.1477	25.4241	68.8506	25.2134	68.1473	25.2196	68.79	25.4241	71.8944	25.2072	71.336
24.9903	59.3693	25.0027	67.2318	25.2072	69.1318	25.0213	68.386	25.0027	69.2655	25.0027	69.4497	25.2134	67.2443	25.0089	66.5891	25.0089	67.4059	25.2134	70.4277	25.0027	69.8549
24.7611	57.618	24.7797	65.5163	25.0089	67.483	24.792	66.6452	24.7735	67.4472	24.7797	67.7236	25.0089	65.6921	24.7797	64.9784	24.792	65.8276	25.0089	68.9265	24.7858	68.4013
24.5194	55.996	24.5256	63.4949	24.7735	65.5682	24.5504	64.6333	24.5318	65.4486	24.5318	65.8983	24.7797	64.0166	24.538	63.2729	24.538	64.0828	24.7858	67.3927	24.5442	66.741
24.3025	54.34	24.3087	61.8271	24.5318	63.6337	24.3211	62.8275	24.3025	63.5396	24.3025	63.9542	24.538	62.333	24.3087	61.6671	24.3149	62.5127	24.538	65.667	24.3149	65.1939
24.1042	53.2572	24.1042	60.1874	24.3087	61.844	24.1228	61.1678	24.098	61.9143	24.098	62.4129	24.3087	60.7009	24.1042	60.2459	24.1104	61.0369	24.3087	64.159	24.1042	63.7537
23.875	51.5864	23.8812	58.5304	24.1042	60.2634	23.906	59.4725	23.8812	60.2255	23.8812	60.7972	24.098	59.3097	23.8874	58.7048	23.8936	59.7235	24.1042	62.8037	23.8936	62.296
23.6395	50.0048	23.6519	56.8744	23.8874	58.5726	23.6705	57.6767	23.6519	58.5303	23.6519	59.07	23.8874	57.8199	23.6581	57.1152	23.6581	58.1258	23.8874	61.3185	23.6581	60.7858
23.4474	48.7126	23.4536	55.2468	23.6519	56.7956	23.466	56.1055	23.4474	56.9518	23.4474	57.5625	23.6581	56.1386	23.4536	55.6872	23.4598	56.6985	23.6581	59.7464	23.4598	59.5052
23.2182	47.2262	23.2305	53.7181	23.4474	55.2495	23.2491	54.4646	23.2367	55.3991	23.2367	56.0106	23.4536	54.7966	23.2429	54.3698	23.2429	55.4963	23.4536	58.3764	23.2429	58.1848
23.0075	45.9023	23.0199	52.1189	23.2305	53.6623	23.0323	52.8063	23.0199	53.8715	23.0199	54.4223	23.2367	53.233	23.0137	52.9515	23.0199	53.83	23.2429	57.1049	23.0261	56.8021
22.7968	44.4272	22.803	50.5702	23.0075	52.1558	22.8154	51.2716	22.803	52.2491	22.803	52.8131	23.0199	51.894	22.8092	51.6558	22.8092	52.6752	23.0261	55.7366	22.8092	55.4214
22.6233	43.5744	22.6171	49.1832	22.7968	50.4548	22.6171	49.8472	22.6109	50.9509	22.6047	51.499	22.803	50.5144	22.5985	50.3133	22.6171	51.3703	22.8092	54.3849	22.6171	54.1797
22.4002	42.0102	22.425	47.8664	22.6047	49.1562	22.4374	48.4081	22.4188	49.5276	22.4064	50.0793	22.6109	49.2036	22.4188	49.1702	22.4188	50.1503	22.6171	53.1197	22.425	53.1095
22.1833	40.8417	22.1957	46.435	22.425	47.883	22.2143	47.1579	22.2081	48.1293	22.2143	48.8318	22.4126	47.9331	22.1895	47.9243	22.2143	48.9664	22.4188	51.979	22.2081	51.8575
21.9479	39.4706	21.9603	44.8364	22.1895	46.2562	21.9727	45.344	21.9603	46.3347	21.9603	47.072	22.2143	46.7392	21.9913	46.5721	21.9727	47.455	22.2081	50.727	21.9603	50.4144
21.762	38.6585	21.762	43.4995	21.9603	44.7062	21.7806	44.1117	21.762	45.0121	21.7496	45.6205	21.9727	45.3877	21.7496	45.209	21.7682	46.3605	21.9541	49.2397	21.7558	49.0958
21.5761	37.9818	21.5761	42.2245	21.762	43.1107	21.5947	42.7477	21.5761	43.6726	21.5761	44.5615	21.7558	43.9569	21.5699	44.0467	21.5761	45.0422	21.7682	48.0415	21.5823	48.1272
21.3654	36.8254	21.3716	40.9625	21.5761	42.0138	21.3902	41.3842	21.3716	42.3967	21.3654	43.1366	21.5761	42.8404	21.3902	43.053	21.3716	44.0312	21.5761	46.8746	21.3654	46.9079
21.1423	35.6489	21.1547	39.6195	21.3716	40.699	21.1733	39.9683	21.1547	41.1303	21.1547	41.8311	21.3716	41.6814	21.1609	41.6615	21.1609	42.8586	21.3716	45.7141	21.1547	45.6859
20.9379	34.5406	20.944	38.2733	21.1547	39.3786	20.9688	38.6051	20.9502	39.7351	20.944	40.4317	21.1547	40.3526	20.9502	40.3691	20.9502	41.5465	21.1547	44.4633	20.9502	44.5583
20.7396	33.572	20.752	37.0446	20.9502	38.04	20.7705	37.5109	20.752	38.6046	20.7458	39.2562	20.9502	39.1215	20.752	39.3795	20.7582	40.4065	20.9502	43.3165	20.752	43.4328
20.5227	32.3528	20.5351	35.7482	20.752	36.8025	20.5537	36.1338	20.5351	37.2831	20.5351	38.0057	20.752	37.895	20.5413	38.203	20.5475	39.2519	20.752	42.1678	20.5413	42.4557
20.3058	31.1516	20.312	34.3565	20.5351	35.5834	20.3306	34.8329	20.312	36.0122	20.312	36.6956	20.5413	36.8413	20.3182	36.9534	20.3182	38.1029	20.5475	41.0876	20.3182	41.2358
20.1013	30.2372	20.1137	33.286	20.3182	34.2638	20.1261	33.5583	20.1075	34.7802	20.1075	35.3822	20.312	35.4983	20.1075	35.8365	20.1137	36.8952	20.3182	39.9434	20.1137	40.0011
19.8845	29.0978	19.8968	32.0588	20.1075	33.0176	19.9154	32.3737	19.8968	33.5176	19.8968	34.2093	20.1075	34.3869	19.903	34.6548	19.903	35.9146	20.1075	38.8305	19.903	39.0142
19.6614	28.2382	19.6738	30.976	19.8968	31.7207	19.6986	31.1201	19.68	32.2589	19.6738	33.0518	19.903	33.3568	19.68	33.5362	19.6862	34.6133	19.903	37.6782	19.68	37.8376
19.4259	27.1831	19.4507	29.7188	19.6738	30.4987	19.4693	29.7744	19.4445	30.9416	19.4445	31.6793	19.68	32.0549	19.4507	32.2582	19.4507	33.6268	19.68	36.5754	19.4507	36.7121
19.2338	26.4502	19.24	28.7281	19.4445	29.2173	19.2586	28.6903	19.2338	29.7737	19.24	30.5143	19.4445	30.9481	19.2338	31.26	19.24	32.4041	19.4445	35.3799	19.24	35.7631
19.0108	25.4192	19.0293	27.6225	19.24	28.0931	19.0479	27.4626	19.0293	28.6013	19.0293	29.4088	19.24	29.8906	19.0293	30.2491	19.0293	31.429	19.24	34.3875	19.0293	34.578
18.8001	24.5344	18.8063	26.646	19.0293	27.0166	18.8249	26.3056	18.8063	27.4079	18.8063	28.2009	19.0293	28.9342	18.8125	29.0525	18.8125	30.4375	19.0293	33.3383	18.8063	33.5571
18.5646	23.9138	18.5832	25.4912	18.8063	25.8581	18.5956	25.2012	18.5832	26.3739	18.5832	27.1003	18.8125	27.6985	18.5832	28.0217	18.5956	29.3519	18.8125	32.1748	18.5894	32.561
18.3849	23.3821	18.3973	24.6476	18.5832	24.9513	18.4097	24.1417	18.3911	25.3597	18.3911	26.0902	18.5894	26.5979	18.3973	27.1191	18.4035	28.4691	18.5894	31.1071	18.3973	31.5738
18.1866	22.7217	18.1928	23.8502	18.3911	23.9645	18.2114	23.2917	18.1928	24.555	18.1928	25.1614	18.3973	25.6155	18.199	26.1831	18.2052	27.3101	18.3973	30.1516	18.199	30.6799
17.9326	21.4735	17.9574	22.7382	18.1928	23.1191	17.9821	22.2469	17.9635	23.353	17.9635	23.9914	18.199	24.7094	17.9697	25.1865	17.9759	26.3457	18.2052	29.2636	17.9697	29.647
17.7033	20.6832	17.7095	21.7106	17.9574	22.1337	17.7343	21.2032	17.7157	22.2066	17.7157	22.8462	17.9697	23.829	17.7219	24.1605	17.7281	25.3464	17.9759	28.3069	17.7219	28.5552
17.5112	20.1565	17.5174	20.9449	17.7095	20.9631	17.5298	20.2931	17.5112	21.2294	17.5112	21.8467	17.7219	22.6181	17.5174	23.1752	17.5236	24.299	17.7219	26.8564	17.5112	27.575
17.3191	19.396	17.3377	20.2765	17.5174	20.2013	17.3439	19.4937	17.3315	20.3712	17.3315	21.0726	17.5112	21.7601	17.3315	22.3142	17.3377	23.4862	17.5112	26.5844	17.3315	26.7223
17.1084	18.7437	17.127	19.5295	17.3315	19.4083	17.1456	18.6712	17.1208	19.646	17.1208	20.175	17.3315	20.9756	17.127	21.4626	17.1332	22.7256	17.3377	25.1981	17.127	25.8919
16.873	17.6153	16.8916	18.5658	17.1208	18.6285	16.9102	17.7013	16.8916	18.5102	16.8916	19.1364	17.127	20.1458	16.8854	20.4536	16.9039	21.8976	17.1332	24.4105	16.8977	24.9799
16.6685	17.06	16.6871	17.8336	16.8916	17.6512	16.6933	16.9081	16.6809	17.7227	16.6809	18.2879	16.8977	19.2431	16.6809	19.6272	16.6871	20.7265	16.8977	23.699	16.6871	24.1114
16.4826	16.5357	16.4888	17.0304	16.6809	16.9628	16.5074	16.0911	16.495	16.8785	16.4888	17.507	16.6809	18.3214	16.4888	18.7304	16.495	20.0275	16.6871	22.6749	16.495	23.2532
16.2657	15.7722	16.2781	16.2402	16.4888	16.2076	16.3029	15.4477	16.2843	16.2271	16.2781	16.6839	16.4888	17.5585	16.2781	17.9804	16.2905	19.1906	16.495	21.9361	16.2843	22.4717
16.0364	15.2474	16.055	15.5298	16.2781	15.463	16.0736	14.6891	16.0488	15.3671	16.0488	15.9106	16.2843	16.7563	16.055	17.1203	16.0612	18.3848	16.2843	20.9572	16.0612	21.4769
15.8506	14.8587	15.8506	14.8623	16.0488	14.7564	15.8691	13.9657	15.8506	14.6654	15.8506	14.9886	16.055	15.9665	15.8506	16.2641	15.8567	17.4513	16.055	20.0134	15.8444	20.6552
15.6523	14.4981	15.6647	14.2824	15.8506	14.0254	15.6832	13.413	15.6647	14.06	15.6647	14.4116	15.8506	15.1315	15.6647	15.7302	15.6708	16.6809	15.8567	19.184	15.6585	19.9515
15.4478	13.9297	15.4664	13.498	15.6647	13.5845	15.4788	12.6706	15.4602	13.3133	15.4664	13.6056	15.6585	14.4778	15.4664	15.037	15.4726	15.9891	15.6647	18.6199	15.4664	19.2304
15.2247	13.1504	15.2247	12.7429	15.4602	12.8527	15.2557	12.0888	15.2433	12.7258	15.2433	12.8836	15.4726	13.9244	15.2433	14.17	15.2495	15.2268	15.4664	17.7501	15.2433	18.3074
15.014	12.4111	15.0264	12.1263	15.2309	12.069	15.045	11.4327	15.0264	11.8229	15.0264	12.117	15.2433	13.0885	15.0264	13.44	15.0326	14.4044	15.2433	16.9027	15.0326	17.5639
14.8034	11.8545	14.8095	11.5061	15.0264	11.3963	14.8281	10.757	14.8157	11.3394	14.8157	11.5435	15.0264	12.5693	14.8219	12.8811	14.8219	13.8039	15.0264	16.2931	14.8219	16.6626
14.6051	11.5473	14.6174	11.041	14.8034	10.7562	14.6236	10.0637	14.5927	10.6376	14.5927	10.8519	14.8157	11.7524	14.6051	12.1411	14.6051	12.9698	14.8157	15.4067	14.5989	16.0787
14.3572	10.749	14.3758	10.3315	14.6113	10.3184	14.4006	9.47691	14.3882	10.0594	14.3882	10.1866	14.5989	11.1126	14.3696	11.2703	14.382	12.3648	14.6051	14.6321	14.3758	15.2394
14.1899	10.5027	14.1837	9.81651	14.3696	9.5342	14.1961	8.93668	14.1775	9.47711	14.1775	9.75745	14.382	10.3813	14.1899	10.8762	14.1837	11.6329	14.382	13.8386	14.1775	14.5546
13.9606	9.77599	13.9792	9.15913	14.1713	9.16518	13.9916	8.38309	13.973	8.87791	13.973	9.03254	14.1837	9.88382	13.9792	10.2416	13.9916	11.0945	14.1775	13.1981	13.9668	13.8334
13.75	9.48965	13.7561	8.6323	13.973	8.58507	13.7809	7.84467	13.7685	8.40997	13.7685	8.53465	13.973	9.27917	13.7685	9.77615	13.7685	10.3051	13.9854	12.5922	13.7747	13.1374
13.5083	9.35362	13.5207	8.06257	13.7623	8.11496	13.5455	7.21445	13.5331	7.73854	13.5269	7.84438	13.7623	8.67463	13.5393	9.05537	13.5331	9.76744	13.7747	11.9424	13.5331	12.444
13.31	8.97454	13.3162	7.54734	13.5207	7.59635	13.3348	6.71203	13.3162	7.28415	13.3162	7.27246	13.5331	8.14329	13.3286	8.56867	13.3224	9.15322	13.5269	11.0742	13.3162	11.6253
13.0993	8.62831	13.1117	7.08031	13.31	7.06505	13.1303	6.40196	13.1117	6.82837	13.1117	6.88298	13.3162	7.61867	13.1241	8.121	13.1241	8.52157	13.3162	10.4521	13.1179	11.0618
12.8701	7.94383	12.8886	6.46583	13.1055	6.63093	12.9134	5.86053	12.901	6.24298	12.901	6.26954	13.1179	7.13084	12.9134	7.5043	12.9072	8.10846	13.1179	9.76924	12.901	10.3943
12.647	7.46416	12.6594	6.05811	12.8886	6.17658	12.678	5.37644	12.6656	5.74015	12.6656	5.75037	12.901	6.68236	12.6718	7.00127	12.6718	7.32095	12.9072	9.49907	12.6718	9.80217
12.4363	7.08346	12.4487	5.61448	12.6594	5.56592	12.4611	4.96168	12.4487	5.15341	12.4487	5.1843	12.6656	6.05015	12.4487	6.31981	12.4549	6.89529	12.6718	8.62055	12.4487	9.15813
12.238	6.68779	12.2504	5.23114	12.4425	5.16979	12.269	4.50946	12.2566	4.90076	12.2628	4.78243	12.4487	5.73951	12.2504	5.83317	12.2566	6.50408	12.4487	8.2142	12.2504	8.55551
12.0273	6.43771	12.0335	4.82011	12.2504	4.67314	12.0707	4.12999	12.0521	4.37021	12.0583	4.42717	12.2504	5.14733	12.0397	5.3316	12.0521	5.99426	12.2504	7.68284	12.0521	8.1081
11.7919	5.80585	11.8105	4.27852	12.0459	4.38962	11.8229	3.64404	11.8043	3.84441	11.8105	3.94677	12.0521	4.80018	11.8105	4.87399	11.8229	5.47914	12.0521	7.02245	11.8166	7.52876
11.6122	5.61085	11.6246	4.09305	11.8043	3.90036	11.6246	3.31504	11.606	3.56016	11.6122	3.50494	11.8166	4.19182	11.6184	4.55764	11.6184	5.00064	11.8166	6.6081	11.6184	7.12093
11.4077	5.12907	11.4263	3.56702	11.6246	3.63069	11.4387	2.90859	11.4139	3.18576	11.4201	3.06047	11.6122	3.80759	11.4201	4.05188	11.4263	4.60122	11.6184	6.03393	11.4263	6.58419
11.197	4.8749	11.2094	3.25555	11.4263	3.29658	11.2218	2.62792	11.2032	2.81534	11.2032	2.81769	11.4263	3.47979	11.2094	3.76212	11.2218	4.23552	11.4263	5.74808	11.2156	5.985
10.9801	4.53656	10.9863	2.82458	11.2094	2.89213	11.0049	2.18565	10.9925	2.39409	10.9801	2.35958	11.2094	3.07464	10.9925	3.31413	10.9987	3.75028	11.2156	5.21444	10.9925	5.49997
10.7757	4.28706	10.788	2.60369	10.9863	2.50206	10.8004	1.88398	10.7818	2.20016	10.7818	1.99431	10.9863	2.6938	10.7818	2.91166	10.788	3.37114	10.9925	4.76294	10.788	5.09213
10.5712	3.9864	10.5898	2.24156	10.7818	2.18548	10.6083	1.59161	10.5898	1.7624	10.5898	1.80042	10.7818	2.21421	10.5836	2.52421	10.5898	2.91439	10.788	4.25539	10.5898	4.62921
10.3543	3.40834	10.3791	1.9195	10.5898	1.88409	10.3977	1.2735	10.3729	1.41977	10.3729	1.34105	10.5898	2.01011	10.3729	2.25278	10.3791	2.6505	10.596	3.98401	10.3791	4.14531
10.1436	3.11071	10.156	1.6447	10.3729	1.4075	10.1746	1.03646	10.1498	1.02287	10.1436	1.12486	10.3729	1.72337	10.1498	1.89219	10.156	2.09929	10.3791	3.62102	10.1498	3.82981
9.95152	2.85087	9.97011	1.29567	10.1498	1.08274	9.9763	0.63225	9.95152	0.60418	9.95152	0.6081	10.1498	1.56259	9.95772	1.37861	9.95772	1.98722	10.156	3.18939	9.95152	3.32266
9.75943	2.72043	9.77802	1.19373	9.95772	0.82015	9.79041	0.31423	9.75943	0.43183	9.75943	0.44812	9.95772	1.09418	9.77182	1.29242	9.77182	1.68494	9.95772	2.89109	9.76562	3.00783
9.54255	2.51435	9.54875	0.73592	9.76562	0.52156	9.56734	-0.04671	9.53636	0.09873	9.53636	0.06128	9.76562	0.77435	9.54875	0.95063	9.55495	1.19972	9.76562	2.27928	9.54875	2.63029
9.29469	2.04341	9.30709	0.44368	9.53636	0.2952	9.32568	-0.3611	9.29469	-0.16175	9.29469	-0.1696	9.54875	0.62228	9.30709	0.56947	9.30709	0.84342	9.54875	2.08243	9.30089	2.23221
9.1026	2.37413	9.1088	0.05997	9.29469	-0.1193	9.115	-0.64012	9.09021	-0.47452	9.09021	-0.51792	9.30089	0.1199	9.1026	0.24553	9.1026	0.42309	9.30089	1.58148	9.09021	1.89645
8.90432	2.0223	8.91051	-0.23968	9.09021	-0.34127	8.91051	-0.81703	8.89812	-0.77688	8.89812	-0.75294	9.09021	-0.07066	8.90432	0.01623	8.89192	0.23974	9.09641	1.40037	8.90432	1.53414
8.68124	1.95682	8.69364	-0.47341	8.90432	-0.5309	8.69983	-1.08932	8.68124	-0.90516	8.68744	-0.88576	8.90432	-0.36707	8.69364	-0.11558	8.69364	-0.13266	8.89812	0.93371	8.69364	1.08116
8.45197	1.507	8.45817	-0.77413	8.68744	-0.82517	8.46437	-1.42546	8.45197	-1.20702	8.45197	-1.24113	8.69364	-0.59598	8.45817	-0.65862	8.46437	-0.43094	8.68744	0.62721	8.45197	0.74375
8.2413	1.26464	8.24749	-0.92668	8.45197	-1.14403	8.25988	-1.54054	8.2413	-1.39586	8.2413	-1.33689	8.45197	-0.91807	8.2413	-0.74358	8.24749	-0.62579	8.45197	0.26174	8.2413	0.39437
8.0554	1.40472	8.04301	-1.14035	8.2413	-1.30013	8.0616	-1.74909	8.04921	-1.63668	8.04301	-1.53283	8.2413	-1.10808	8.03681	-1.0007	8.03062	-0.95787	8.2413	-0.23412	8.03681	0.18486
7.80135	0.8661	7.81994	-1.31631	8.04921	-1.48807	7.84472	-2.0242	7.83233	-1.83265	7.82613	-1.78189	8.04301	-1.34246	7.82613	-1.23385	7.82613	-1.30078	8.03681	-0.25396	7.82613	-0.17226
7.55349	0.9774	7.57208	-1.59336	7.81994	-1.79034	7.60926	-2.17825	7.58447	-2.14954	7.57827	-2.07549	7.83233	-1.48099	7.57827	-1.56851	7.60926	-1.47237	7.82613	-0.73429	7.59067	-0.53636
7.3552	0.75787	7.36759	-1.88206	7.57827	-2.03598	7.37999	-2.46631	7.3614	-2.48069	7.3552	-2.45877	7.59067	-1.73966	7.349	-1.91746	7.3614	-1.65604	7.59067	-0.74463	7.3614	-1.00108
7.15072	0.79441	7.1755	-1.93626	7.3614	-2.16319	7.1879	-2.61813	7.1755	-2.51197	7.16311	-2.47586	7.3614	-2.04111	7.16311	-1.82329	7.16311	-1.95031	7.3552	-1.25767	7.16311	-1.2491
6.93384	0.40456	6.93384	-2.20998	7.16931	-2.40623	6.97722	-2.87162	6.95863	-2.81546	6.95243	-2.76751	7.16931	-2.28143	6.95863	-2.35821	6.97102	-2.04875	7.16931	-1.54475	6.95863	-1.39652
6.72316	0.17486	6.72316	-2.29407	6.94623	-2.39682	6.72936	-3.13136	6.70457	-2.78288	6.69838	-2.98532	6.95243	-2.50962	6.71077	-2.52164	6.72316	-2.31746	6.95863	-1.51457	6.72316	-1.60663
6.50629	0.08277	6.51868	-2.49266	6.71697	-2.74524	6.53727	-3.19275	6.52487	-3.07953	6.51248	-3.21186	6.71077	-2.82138	6.50629	-2.58882	6.51248	-2.577	6.71697	-2.00997	6.51868	-1.93508
6.3142	-0.50468	6.32039	-2.82012	6.51248	-2.81308	6.34518	-3.33774	6.33278	-3.18396	6.32659	-3.33432	6.51248	-2.80793	6.33278	-2.71613	6.32659	-2.56955	6.51248	-1.98419	6.32659	-2.26334
6.10971	-0.42245	6.11591	-2.79451	6.3142	-3.00208	6.1283	-3.45375	6.10971	-3.39756	6.10352	-3.60109	6.33898	-3.04832	6.1221	-2.73908	6.1345	-2.85396	6.32659	-2.38542	6.11591	-2.41756
5.88044	-0.87603	5.89284	-3.0681	6.10352	-3.16677	5.91143	-3.68866	5.89903	-3.5512	5.89903	-3.7999	6.11591	-3.16387	5.89903	-2.97233	5.91143	-2.89772	6.1221	-2.36778	5.91143	-2.59095
5.70694	-0.92302	5.71314	-3.06238	5.89903	-3.13392	5.72553	-3.74552	5.71314	-3.54677	5.71314	-3.77428	5.89903	-3.39704	5.71314	-3.17595	5.71933	-3.27488	5.91143	-2.68502	5.71933	-2.6866
5.52105	-1.02981	5.52724	-3.20538	5.71314	-3.36797	5.54583	-3.92507	5.52724	-3.81424	5.52724	-3.99904	5.71933	-3.48231	5.52724	-3.42241	5.53964	-3.33895	5.71314	-3.00276	5.52724	-2.8644
5.27939	-1.53137	5.29798	-3.39729	5.52105	-3.50593	5.32276	-4.00128	5.31037	-3.98568	5.31037	-4.15131	5.53344	-3.50654	5.31656	-3.62779	5.31656	-3.48769	5.52724	-3.00127	5.31656	-3.08922
5.06871	-1.18365	5.0749	-3.56662	5.29798	-3.80977	5.09349	-4.19841	5.0811	-4.34464	5.0749	-4.46146	5.31656	-3.75689	5.0873	-3.66213	5.0873	-3.69559	5.31656	-3.09148	5.0873	-2.8137
4.88901	-1.60931	4.88281	-3.66574	5.0811	-3.81691	4.9014	-4.37335	4.87662	-4.35646	4.87662	-4.5739	5.0873	-3.80082	4.88281	-3.82106	4.88901	-3.54463	5.0811	-3.33565	4.88281	-2.82036
4.66594	-1.54414	4.68453	-3.77193	4.88281	-4.00702	4.70312	-4.47676	4.68453	-4.36239	4.68453	-4.63157	4.88281	-4.08331	4.69692	-3.97139	4.70931	-3.34127	4.88901	-3.3871	4.69072	-2.53375
4.46145	-1.86249	4.46765	-4.061	4.68453	-4.15035	4.49244	-4.66535	4.46765	-4.5165	4.47385	-4.81458	4.69072	-3.20394	4.48004	-3.8192	4.47385	-2.32152	4.69072	-2.53419	4.48004	-2.51364
4.21979	-1.97439	4.23218	-3.94099	4.46765	-4.20214	4.25697	-4.78679	4.23838	-4.58436	4.23838	-4.9072	4.48004	-2.58908	4.23838	-2.33438	4.23838	-2.65082	4.47385	-2.49266	4.23838	-2.5634
4.00911	-1.80194	4.0215	-4.32986	4.23838	-4.37354	4.04629	-4.9726	4.01531	-4.89181	4.01531	-4.92099	4.23838	-2.66645	4.0215	-2.61169	4.0277	-2.60679	4.23838	-2.25797	4.0215	-2.39535
3.82322	-2.09972	3.82322	-4.3587	4.0215	-4.49455	3.82941	-4.87878	3.81702	-2.52433	3.81702	-5.03249	4.01531	-2.57674	3.82322	-2.52486	3.82322	-2.65042	4.01531	-2.23018	3.82322	-2.37925
3.57536	-1.84894	3.59395	-4.5568	3.82322	-4.57616	3.62493	-3.40152	3.60014	-2.83058	3.60014	-2.70684	3.81702	-2.75145	3.60634	-2.37991	3.60634	-2.63664	3.82322	-2.29184	3.61254	-2.55377
3.35229	-2.14467	3.35229	-4.62788	3.60634	-4.82121	3.38327	-2.81957	3.35848	-2.83961	3.35848	-2.9207	3.60634	-2.59791	3.37088	-2.57589	3.38327	-2.57876	3.61254	-2.4466	3.37088	-2.52451
3.1602	-1.8178	3.154	-4.54681	3.35848	-4.78031	3.17259	-3.08512	3.1602	-2.80675	3.1602	-2.79119	3.36468	-2.5885	3.1602	-2.51691	3.17259	-2.6387	3.37088	-2.35374	3.16639	-2.54223
2.94952	-2.0179	2.96191	-4.62767	3.1602	-4.97081	2.9743	-3.0154	2.95571	-3.07518	2.95571	-3.05166	3.1602	-2.8236	2.95571	-2.54409	2.96191	-2.55429	3.16639	-2.44069	2.96191	-2.53677
2.72644	-2.13026	2.75743	-4.66239	2.96191	-4.96657	2.75123	-3.02178	2.72025	-3.0829	2.72025	-2.95078	2.96191	-2.68822	2.72644	-2.61497	2.73264	-2.70266	2.96811	-2.60856	2.72644	-2.59331
2.50337	-2.18513	2.50337	-3.56687	2.71405	-5.19331	2.50957	-3.1052	2.49717	-3.12585	2.50337	-3.09448	2.72025	-2.87161	2.50337	-2.81406	2.50957	-2.67498	2.72644	-2.18455	2.50337	-2.58594
2.30508	-2.42958	2.30508	-2.66664	2.49098	-2.79073	2.31128	-3.07667	2.30508	-3.254	2.30508	-3.21248	2.50337	-2.64563	2.29889	-2.75199	2.31748	-2.61116	2.49717	-2.51143	2.30508	-2.66279
2.07582	-2.37085	2.11299	-2.54842	2.29889	-2.74613	2.1068	-3.27733	2.0944	-3.08455	2.08821	-3.12842	2.30508	-2.84175	2.0944	-2.67935	2.1006	-2.75605	2.30508	-2.41907	2.0944	-2.79329
1.87753	-2.41811	1.88992	-2.63597	2.08201	-2.82272	1.89612	-3.12365	1.88372	-3.09497	1.87753	-3.20646	2.0944	-2.90901	1.88372	-2.91267	1.88992	-2.6993	2.1006	-2.50073	1.88372	-2.68264
1.64206	-2.67003	1.65446	-2.45461	1.87753	-2.53974	1.66685	-3.153	1.65446	-3.00406	1.64826	-3.08117	1.88372	-2.86442	1.66065	-2.7916	1.66685	-2.90787	1.88372	-2.67051	1.65446	-2.84945
1.43758	-2.67849	1.46856	-2.61349	1.64826	-2.84866	1.47476	-3.08717	1.45617	-3.19392	1.44997	-3.09152	1.66065	-2.8731	1.46237	-2.78993	1.44997	-2.78302	1.65446	-2.61348	1.45617	-2.7566
1.28886	-2.76286	1.27647	-2.55357	1.45617	-2.5895	1.28886	-3.0759	1.27027	-3.03582	1.27027	-3.10919	1.46237	-2.74598	1.27027	-2.76983	1.28267	-2.85758	1.45617	-2.60565	1.27027	-2.80193
1.00383	-2.90747	1.03481	-2.61875	1.27027	-2.65342	1.0596	-2.98019	1.04101	-3.10839	1.0472	-3.3008	1.27027	-2.95109	1.0472	-2.77687	1.06579	-2.90859	1.27027	-2.7423	1.0472	-2.80119
0.80554	-2.86392	0.82413	-2.45128	1.03481	-2.57211	0.83033	-2.92081	0.81174	-3.05484	0.81793	-3.23834	1.0472	-2.67936	0.82413	-2.82188	0.81174	-2.8279	1.0534	-2.58156	0.81793	-2.94641
0.66922	-2.93466	0.65683	-2.45046	0.81793	-2.63322	0.65063	-3.10291	0.63824	-3.00757	0.63824	-3.17297	0.82413	-2.8732	0.64443	-2.82929	0.65063	-2.89653	0.82413	-2.70638	0.63204	-2.77611
0.41516	-2.93707	0.45854	-2.52065	0.63824	-2.67234	0.47093	-3.02514	0.45234	-3.11192	0.45854	-3.30638	0.63824	-2.80813	0.46473	-2.92372	0.46473	-2.76667	0.63824	-2.84141	0.45854	-2.83141
0.21688	-3.17688	0.23547	-2.35683	0.45854	-2.60981	0.26025	-3.13327	0.24166	-3.05928	0.24166	-3.18012	0.46473	-2.86955	0.24786	-2.77604	0.23547	-2.89123	0.45854	-2.70134	0.24786	-2.78123
0.03098	-3.08379	0.0062	-2.58433	0.23547	-2.69449	0.01859	-3.19594	0	-3.33305	0	-3.39693	0.24786	-2.88017	0.0062	-2.87659	0.01239	-2.81815	0.24786	-2.75994	0.0062	-2.73658
0.01859	-3.07731	-0.01859	-2.38118	0	-2.65742	-0.01859	-2.98326	-0.01859	-2.91445	-0.01859	-3.19591	0	-2.85613	-0.01859	-2.60647	-0.01859	-2.94413	0.0062	-2.74076	-0.01859	-2.76307
				-0.01859	-2.69402							-0.02479	-2.84062					-0.02479	-2.85978

## Sheet: Fig. 3B
	TCP
	1	98.61	97.65	99.91
	3	98.71	97.11	98.84
	7	96.67	95.24	97.21
	S-Gel
	1	98.45	97.87	96.12
	3	97.95	96.12	95.34
	7	96.84	95.74	94.27
	S-PIL5
	1	97.63	98.21	96.27
	3	96.51	97.52	95.24
	7	95.87	96.45	94.11
	S-PIL10
	1	98.35	97.22	96.29
	3	97.34	96.33	94.81
	7	96.29	95.1	93.45
	S-PIL15
	1	96.72	94.64	93.34
	3	95.36	93.75	92.27
	7	92.71	91.34	90.76

## Sheet: Fig. 3C
TCP
1	0.2977	0.2874	0.2821
3	1.0642	1.0394	1.0443
7	1.6642	1.7343	1.6476
S-Gel
1	0.2747	0.2772	0.2687
3	1.0676	1.1378	1.0931
7	1.6178	1.5731	1.5872
S-PIL5
1	0.2851	0.2782	0.2543
3	1.1093	1.0571	1.0112
7	1.5766	1.6179	1.4998
S-PIL10
1	0.2757	0.2842	0.2783
3	1.1279	1.0063	0.9671
7	1.5171	1.6398	1.5037
S-PIL15
1	0.2751	0.2597	0.2683
3	0.8981	0.8971	0.859
7	1.3042	1.3663	1.4042

## Sheet: Fig. 3E
SOX9	S-PIL10	S-PIL10+GF
	1.08976	2.74096
	0.644496	4.14848
	1.4238	3.58845
Col2a1	S-PIL10	S-PIL10+GF
	1.72183	17.2342
	0.750511	15.3464
	0.773841	22.3042
Acan	S-PIL10	S-PIL10+GF
	2.06991	7.23163
	0.367038	13.2265
	1.31624	10.4442

## Sheet: Fig. 3F
Time (d)	S-Gel/release%
0	0	0	0
3	6.5242	8.3547	9.9571
7	17.6547	19.7842	24.6274
14	35.2741	36.7125	38.6421
21	47.9935	49.5267	51.0241
28	57.3578	58.9144	59.3558
42	60.8954	62.9641	63.2034
56	63.1924	64.9687	65.8685
	S-PIL10/release%
0	0	0	0
3	2.6742	2.9671	2.3625
7	6.9745	7.8224	8.6429
14	14.9787	15.9669	16.4226
21	20.1667	21.3589	22.6741
28	27.6544	26.3417	28.3877
42	30.3354	29.1586	31.2541
56	31.1779	32.1768	30.9574

[truncated: 18 more sheets: Fig. 3G, Supplementary Fig. 1B, Supplementary Fig. 1C, Supplementary Fig. 1D, Supplementary Fig. 2, Supplementary Fig. 6, Supplementary Fig. 7A, Supplementary Fig. 7B, Supplementary Fig. 8A, Supplementary Fig. 8D, Supplementary Fig. 10, Supplementary Fig. 11, Supplementary Fig. 12, Supplementary Fig. 14B, Supplementary Fig. 15C, Supplementary Fig. 18, Supplementary Fig. 19A, Supplementary Fig. 19C]
